# Supplementary material for: High ME1 Expression Is a Molecular Predictor of Post-Transplant Survival of Patients with Acute Myeloid Leukemia
Source: Cancers (Basel). 2022 Dec 31;15(1):296. doi: 10.3390/cancers15010296 (PMC9818450; doi:10.3390/cancers15010296)
Supplement: Supplementary file 1 [file cancers-15-00296-s001.zip › cancers-1894653-supplementary/Supplementary_Ortiz_et_al/Supplementary Tables.xlsx]

## Sheet: Table S1 - Poor prognosis
	TCGA											BeatAML											HOVON
	Univariate				Multivariate							Univariate				Multivariate							Univariate				Multivariate
Genes	HR	Lower_CI	Upper_CI	p	HR	Lower_CI	Upper_CI	p	AUC	sens	spe	HR	Lower_CI	Upper_CI	p	HR	Lower_CI	Upper_CI	p	AUC	sens	spe	HR	Lower_CI	Upper_CI	p	HR	Lower_CI	Upper_CI	p	AUC	sens	spe	Prediction in:
ME1	1.86645	1.00292	3.47348	0.0489331	1.93467	1.01437	3.68992	0.0451484	0.575348	0.560976	0.678571	3.7383	1.39912	9.98831	0.00854499	2.96249	1.05382	8.32813	0.0394593	0.763848	0.821429	0.693878	2.08448	1.3233	3.28349	0.00153347	2.00652	1.25799	3.20043	0.00346164	0.580195	0.552632	0.689655	TCGA,BeatAML,HOVON
AKR1C2	2.72392	1.42178	5.21863	0.002521	3.10789	1.57308	6.14017	0.00109848	0.666376	0.658537	0.714286	2.21876	1.01491	4.85056	0.0458199	2.55265	1.02081	6.38321	0.0450695	0.563411	0.607143	0.612245												TCGA,BeatAML
PRG2	2.22903	1.18698	4.18591	0.0126631	2.5085	1.32095	4.76368	0.00494448	0.612369	0.609756	0.714286	2.8316	1.2654	6.3363	0.011317	3.69749	1.54528	8.84725	0.00330715	0.595481	0.642857	0.693878												TCGA,BeatAML
NSUN7	2.10987	1.11357	3.99757	0.0220291	2.11206	1.07243	4.15952	0.0306037	0.536585	0.634146	0.607143	2.84265	1.29719	6.22933	0.00905369	2.62789	1.1001	6.27742	0.0296528	0.686589	0.642857	0.714286												TCGA,BeatAML
LRRC48	2.01992	1.08412	3.76348	0.0268045	1.96107	1.03778	3.7058	0.0380646	0.602787	0.560976	0.785714	2.55115	1.12867	5.76643	0.0243943	2.37675	1.01797	5.5492	0.0453781	0.665452	0.678571	0.673469												TCGA,BeatAML
DNAJA2	1.90457	1.00759	3.60008	0.0473419	2.29516	1.13779	4.62982	0.0203122	0.587979	0.634146	0.642857	3.14586	1.18868	8.32558	0.0209968	5.43106	1.90067	15.5189	0.00158414	0.658892	0.785714	0.530612												TCGA,BeatAML
ARPC5L	3.24565	1.67254	6.29836	0.000500433	4.61293	2.1718	9.7979	6.95481e-05	0.683798	0.682927	0.714286												1.93987	1.18763	3.16859	0.00812471	1.82715	1.10824	3.01243	0.0181359	0.60118	0.697368	0.517241	TCGA,HOVON
ATP13A2	2.97123	1.52658	5.78302	0.00135072	4.01307	1.77809	9.05733	0.000820677	0.641115	0.682927	0.678571												1.96584	1.23421	3.13116	0.00442715	1.81703	1.11725	2.95509	0.0160932	0.669124	0.618421	0.672414	TCGA,HOVON
HUWE1	2.94959	1.4351	6.06235	0.00325339	3.46622	1.59972	7.51051	0.00162791	0.642857	0.756098	0.642857												2.03631	1.29651	3.19824	0.00201962	2.29989	1.44807	3.65281	0.000418006	0.611388	0.513158	0.758621	TCGA,HOVON
MYH15	2.75112	1.4765	5.12608	0.00143662	3.75521	1.81302	7.77798	0.000368741	0.628049	0.560976	0.785714												2.48959	1.58125	3.91972	8.19752e-05	2.46679	1.54484	3.93893	0.000155934	0.649841	0.539474	0.741379	TCGA,HOVON
OXTR	2.63563	1.39967	4.96299	0.0026887	2.88311	1.46649	5.66818	0.00214026	0.695122	0.609756	0.75												1.96639	1.2498	3.09384	0.00345274	2.36533	1.46854	3.80976	0.000400028	0.623072	0.539474	0.758621	TCGA,HOVON
PTDSS2	2.56915	1.25717	5.2503	0.00966535	3.35818	1.575	7.16025	0.00171352	0.545296	0.756098	0.571429												1.8652	1.18567	2.93418	0.00700238	1.99511	1.25974	3.15975	0.00323742	0.65574	0.526316	0.741379	TCGA,HOVON
GAR1	2.50257	1.19241	5.25228	0.0152997	3.08502	1.34856	7.05742	0.00762539	0.652439	0.780488	0.571429												1.97634	1.2266	3.18436	0.00512317	2.01658	1.23015	3.30576	0.00541332	0.57373	0.657895	0.551724	TCGA,HOVON
MFSD2A	2.41104	1.18067	4.92356	0.0156966	3.17113	1.36968	7.34191	0.00705165	0.574913	0.756098	0.535714												2.06209	1.25423	3.39028	0.00433175	2.00405	1.20305	3.33837	0.00758643	0.590404	0.710526	0.534483	TCGA,HOVON
EIF4E	2.41062	1.14888	5.05804	0.0199641	2.84673	1.3166	6.15516	0.0078356	0.66899	0.780488	0.571429												1.63525	1.04134	2.56789	0.032689	1.67786	1.05732	2.6626	0.0280537	0.543784	0.526316	0.655172	TCGA,HOVON
SPINT2	2.37486	1.25165	4.50603	0.00812431	3.26778	1.51609	7.04339	0.0025113	0.652439	0.634146	0.607143												2.04299	1.26391	3.3023	0.00354662	1.84161	1.11767	3.03446	0.0165484	0.626134	0.671053	0.586207	TCGA,HOVON
NRARP	2.35655	1.24088	4.47531	0.00880631	4.11631	1.83497	9.23395	0.00059793	0.619338	0.634146	0.714286												1.91672	1.19603	3.07167	0.00685332	1.8463	1.1402	2.98967	0.0126484	0.591198	0.644737	0.568966	TCGA,HOVON
ZNF296	2.32078	1.24892	4.31255	0.00774322	3.16889	1.58719	6.32682	0.00107736	0.608885	0.560976	0.714286												1.78157	1.10256	2.87875	0.0183373	2.05251	1.21866	3.45692	0.00686242	0.579741	0.671053	0.534483	TCGA,HOVON
PPIL6	2.30324	1.21653	4.36068	0.0104129	2.66541	1.29039	5.50563	0.00807814	0.643728	0.634146	0.678571												2.67253	1.62283	4.4012	0.000112345	2.48232	1.49967	4.10885	0.000406154	0.713135	0.710526	0.655172	TCGA,HOVON
KRI1	2.28287	1.22241	4.26331	0.00959432	2.47705	1.25189	4.90119	0.00918181	0.58101	0.585366	0.678571												2.13279	1.31712	3.45361	0.0020697	1.88902	1.14012	3.12985	0.0135502	0.66039	0.671053	0.603448	TCGA,HOVON
ACPT	2.28139	1.13701	4.57758	0.0202679	3.39907	1.55888	7.41152	0.00209637	0.641551	0.731707	0.571429												2.16473	1.3667	3.42874	0.000997206	2.31652	1.42845	3.75668	0.000660265	0.618648	0.592105	0.689655	TCGA,HOVON
FXYD3	2.27387	1.17375	4.40509	0.0149	3.50442	1.62822	7.54257	0.00134397	0.590592	0.682927	0.607143												2.00398	1.25625	3.19675	0.00352928	1.96358	1.22972	3.13536	0.00471292	0.604356	0.631579	0.603448	TCGA,HOVON
HNF1A	2.26597	1.15146	4.45923	0.0178708	2.22214	1.10426	4.47169	0.0252249	0.619338	0.707317	0.571429												2.33893	1.48206	3.69119	0.000262182	2.17403	1.3337	3.54382	0.0018394	0.671733	0.539474	0.793103	TCGA,HOVON
ADAMTS18	2.25287	1.21457	4.17877	0.00997637	2.22343	1.17249	4.21635	0.0143911	0.614983	0.512195	0.785714												1.92962	1.21311	3.06936	0.00550777	1.8653	1.16078	2.99742	0.00999409	0.625454	0.618421	0.637931	TCGA,HOVON
ST6GALNAC4	2.23632	1.13899	4.39085	0.0193861	3.07164	1.3943	6.76677	0.00535575	0.595819	0.707317	0.571429												2.25677	1.40092	3.63547	0.000820558	1.77168	1.07011	2.93318	0.0261882	0.632486	0.631579	0.637931	TCGA,HOVON
TMEM151B	2.2081	1.0525	4.6325	0.0361425	2.59191	1.19444	5.62436	0.0159753	0.667247	0.780488	0.607143												1.76388	1.11902	2.78034	0.0145127	1.77628	1.0982	2.87304	0.0191911	0.64088	0.565789	0.672414	TCGA,HOVON
SURF6	2.20553	1.15478	4.21237	0.0165803	2.84325	1.39436	5.7977	0.00404765	0.621951	0.658537	0.678571												1.91459	1.21828	3.00888	0.00486289	2.12569	1.33683	3.38006	0.00143883	0.59789	0.526316	0.724138	TCGA,HOVON
SPDEF	2.20514	1.18489	4.1039	0.0125862	2.80307	1.38951	5.65468	0.00399342	0.598432	0.512195	0.714286												2.19027	1.38452	3.46495	0.000807399	1.88286	1.1749	3.01742	0.00854299	0.618648	0.565789	0.689655	TCGA,HOVON
CCAR1	2.17196	1.10403	4.27292	0.0246645	2.12783	1.05352	4.29766	0.0352626	0.628049	0.707317	0.571429												1.78514	1.13727	2.80208	0.0117639	1.87763	1.19081	2.96056	0.00669566	0.594147	0.513158	0.689655	TCGA,HOVON
MAGIX	2.1553	1.10427	4.20671	0.024408	2.2089	1.07614	4.53405	0.030776	0.614111	0.682927	0.571429												2.44121	1.54941	3.84629	0.000119207	2.06947	1.29215	3.31438	0.00247327	0.661071	0.526316	0.758621	TCGA,HOVON
N4BP3	2.14577	1.10746	4.15755	0.0236714	2.38143	1.19845	4.73211	0.0132613	0.622822	0.682927	0.642857												2.28386	1.42268	3.66632	0.000626658	2.03267	1.23696	3.34026	0.00512458	0.66436	0.631579	0.689655	TCGA,HOVON
VSNL1	2.13474	1.10003	4.14272	0.0249747	2.26772	1.09158	4.71112	0.0281738	0.569686	0.682927	0.535714												1.69517	1.07202	2.68054	0.0239811	1.67734	1.04873	2.68274	0.0308874	0.584619	0.592105	0.603448	TCGA,HOVON
VWA1	2.11455	1.08854	4.10765	0.0270786	2.27455	1.14068	4.5355	0.0196075	0.61324	0.682927	0.571429												1.76463	1.12053	2.77897	0.0142409	1.75338	1.10254	2.78842	0.0176753	0.589837	0.539474	0.672414	TCGA,HOVON
BLK	2.10077	1.02917	4.28816	0.0414573	2.64809	1.23998	5.65523	0.0118833	0.593206	0.756098	0.535714												2.4997	1.48582	4.20545	0.000556826	2.70484	1.59407	4.58961	0.000225667	0.627722	0.75	0.568966	TCGA,HOVON
LOC652276	2.08671	1.11848	3.89311	0.0207841	1.99681	1.02541	3.88844	0.0419746	0.545296	0.512195	0.714286												1.66628	1.0402	2.66918	0.0336786	1.79108	1.10333	2.90754	0.0183849	0.605717	0.644737	0.568966	TCGA,HOVON
C1orf74	2.07501	1.03826	4.14698	0.0388043	2.57787	1.23094	5.39867	0.0120431	0.590592	0.731707	0.571429												2.06182	1.23407	3.44479	0.0057262	2.08309	1.23594	3.51092	0.005864	0.636683	0.736842	0.517241	TCGA,HOVON
KPTN	2.07388	1.09319	3.93434	0.0255699	2.12529	1.11182	4.0626	0.0225721	0.569686	0.609756	0.607143												2.05959	1.31055	3.23676	0.00173326	2.01436	1.26285	3.21308	0.00328688	0.629651	0.513158	0.775862	TCGA,HOVON
SORBS3	2.02723	1.09258	3.76145	0.0250456	2.27033	1.16393	4.42844	0.0161603	0.567944	0.536585	0.678571												1.67326	1.06352	2.63256	0.0259938	1.61903	1.01034	2.59444	0.0452088	0.628403	0.539474	0.689655	TCGA,HOVON
FAM53A	2.02516	1.06595	3.84755	0.0311619	2.18254	1.11112	4.28711	0.0234606	0.55662	0.634146	0.571429												1.7868	1.13532	2.81212	0.0121256	1.78491	1.12403	2.83436	0.0140682	0.596075	0.552632	0.672414	TCGA,HOVON
WWOX	1.99643	1.05587	3.77485	0.033401	2.03125	1.04696	3.94093	0.036111	0.675087	0.634146	0.678571												1.97161	1.25393	3.10005	0.00328263	1.80295	1.12036	2.90143	0.0151769	0.58961	0.513158	0.724138	TCGA,HOVON
ACSF3	1.99558	1.0303	3.86525	0.0405156	2.32338	1.15492	4.67401	0.0180872	0.516551	0.682927	0.535714												2.60376	1.51525	4.47423	0.000531181	2.87485	1.65966	4.97981	0.000165012	0.647913	0.776316	0.517241	TCGA,HOVON
GPR56	1.99352	1.06253	3.74024	0.0316437	2.4472	1.12019	5.34623	0.0247924	0.56446	0.609756	0.642857												2.40617	1.42086	4.07477	0.00108738	2.07896	1.17768	3.66997	0.0116027	0.650408	0.75	0.517241	TCGA,HOVON
PHF20L1	1.99188	1.04283	3.80462	0.0368897	2.37343	1.16891	4.81916	0.0167634	0.623693	0.658537	0.642857												1.9615	1.24737	3.08447	0.0035343	1.96128	1.23576	3.11275	0.00426064	0.594828	0.526316	0.724138	TCGA,HOVON
DDX51	1.9661	1.04564	3.69686	0.0358629	2.27234	1.15715	4.46228	0.0171318	0.573171	0.609756	0.607143												1.87735	1.18619	2.97123	0.00716885	2.42414	1.50048	3.91638	0.000296943	0.650635	0.592105	0.672414	TCGA,HOVON
PUF60	1.95743	1.05841	3.62009	0.0322806	3.38965	1.60906	7.14063	0.00132183	0.565331	0.512195	0.714286												1.59638	1.01751	2.50458	0.0418022	1.59997	1.00259	2.55328	0.0487454	0.58167	0.513158	0.672414	TCGA,HOVON
LCN12	1.94426	1.00518	3.76067	0.0482319	2.11904	1.07762	4.16692	0.0295084	0.561847	0.682927	0.535714												1.81693	1.12872	2.92477	0.0139528	1.93408	1.18747	3.15011	0.00804105	0.631692	0.657895	0.586207	TCGA,HOVON
PPIG	1.94343	1.04659	3.60879	0.0353636	2.13911	1.12641	4.06227	0.0201392	0.62892	0.560976	0.785714												1.95541	1.23005	3.10852	0.00457639	2.23928	1.37843	3.63774	0.00112839	0.600499	0.618421	0.655172	TCGA,HOVON
NCLN	1.93794	1.0311	3.64234	0.0398691	2.0941	1.07677	4.07261	0.0294128	0.531359	0.609756	0.571429												2.13336	1.30455	3.48874	0.00253274	2.37342	1.42843	3.94355	0.000848743	0.636003	0.697368	0.603448	TCGA,HOVON
USP20	1.93603	1.02377	3.66119	0.0421319	2.08469	1.08193	4.01683	0.0281425	0.54878	0.634146	0.607143												2.22926	1.34421	3.69704	0.00189603	1.88521	1.11179	3.19667	0.0186084	0.640426	0.723684	0.517241	TCGA,HOVON
LYRM2	1.90428	1.02699	3.53099	0.0409047	2.08645	1.04243	4.17608	0.0377707	0.632404	0.560976	0.75												2.14454	1.35794	3.3868	0.00106679	2.14459	1.3502	3.40636	0.00123003	0.58961	0.565789	0.672414	TCGA,HOVON
KIAA1161	1.90408	1.02858	3.52476	0.0403978	2.11529	1.10284	4.0572	0.0241624	0.635889	0.512195	0.75												1.78969	1.13608	2.81934	0.012066	2.0033	1.25511	3.19751	0.0035865	0.6174	0.565789	0.655172	TCGA,HOVON
ARX	1.85999	1.00193	3.45292	0.0492911	2.0171	1.06268	3.8287	0.031881	0.656794	0.560976	0.75												2.44594	1.54494	3.87241	0.000135867	2.98367	1.85898	4.7888	5.94101e-06	0.649501	0.592105	0.741379	TCGA,HOVON
ANKEF1												2.4799	1.11179	5.53152	0.0264954	2.42313	1.05746	5.5525	0.0364362	0.607143	0.678571	0.632653	2.68326	1.69301	4.25272	2.66044e-05	2.45629	1.52448	3.95765	0.00022203	0.659596	0.526316	0.810345	BeatAML,HOVON
BNC2												3.01768	1.38354	6.58193	0.00550504	2.88598	1.21435	6.85867	0.016409	0.699708	0.607143	0.795918	2.21504	1.38917	3.53188	0.000835297	1.84426	1.13484	2.99716	0.0134911	0.656987	0.618421	0.655172	BeatAML,HOVON
C6orf1												4.28434	1.60492	11.437	0.0036811	3.80694	1.33679	10.8415	0.0122947	0.691691	0.821429	0.591837	2.01081	1.26016	3.20861	0.00339137	2.15619	1.34281	3.46227	0.00147331	0.599478	0.631579	0.62069	BeatAML,HOVON
CDC42												2.97518	1.19807	7.38827	0.0188055	3.38335	1.27973	8.94491	0.0140024	0.645044	0.75	0.510204	1.76348	1.08654	2.86216	0.0216845	1.72011	1.04947	2.81929	0.0314353	0.550363	0.684211	0.551724	BeatAML,HOVON
CDC42BPA												2.5767	1.19913	5.53684	0.0152973	3.492	1.45252	8.39513	0.00520504	0.577988	0.535714	0.714286	1.95999	1.24281	3.09102	0.00378935	1.98409	1.24177	3.17015	0.00416187	0.605036	0.552632	0.689655	BeatAML,HOVON
CEP112												4.15936	1.66499	10.3906	0.00227801	3.45381	1.34615	8.86143	0.00992923	0.666181	0.714286	0.612245	1.74016	1.10503	2.74034	0.0168006	1.95315	1.22643	3.11048	0.00480751	0.63657	0.552632	0.672414	BeatAML,HOVON
CROCC												2.35251	1.06687	5.18744	0.0339726	2.93257	1.24018	6.93447	0.0142785	0.591108	0.607143	0.714286	2.32111	1.39775	3.85445	0.00113788	2.29383	1.37295	3.83234	0.00152252	0.68784	0.723684	0.603448	BeatAML,HOVON
GALM												2.56997	1.16152	5.6863	0.0198335	2.83056	1.18236	6.77632	0.0194878	0.566327	0.642857	0.612245	2.03078	1.27591	3.23226	0.00281275	1.97577	1.23703	3.15566	0.00436714	0.587908	0.618421	0.62069	BeatAML,HOVON
KLF5												2.52307	1.16639	5.45779	0.0187262	4.12372	1.74199	9.76186	0.00127141	0.605685	0.571429	0.653061	1.86497	1.14905	3.02694	0.0116609	1.95263	1.16909	3.2613	0.0105606	0.570894	0.671053	0.534483	BeatAML,HOVON
LDB2												2.48155	1.03823	5.93135	0.0409186	2.97134	1.13493	7.77924	0.0265745	0.627915	0.75	0.571429	1.96037	1.21856	3.15377	0.00552382	2.01366	1.23797	3.27539	0.00480224	0.608666	0.657895	0.568966	BeatAML,HOVON
LMTK2												2.59306	1.20528	5.57873	0.0147837	2.39385	1.03036	5.56164	0.0424063	0.645044	0.535714	0.77551	1.69149	1.07101	2.67142	0.024184	1.8249	1.14599	2.90599	0.0112758	0.592899	0.565789	0.637931	BeatAML,HOVON
LRP6												2.64641	1.15271	6.07565	0.0217261	3.312	1.35446	8.09865	0.00866431	0.617347	0.678571	0.591837	1.68004	1.04934	2.68982	0.0307306	1.90835	1.17831	3.09071	0.00861591	0.549002	0.644737	0.534483	BeatAML,HOVON
LTBP1												2.16117	1.00053	4.66818	0.0498433	2.2987	1.03382	5.11116	0.041197	0.569242	0.571429	0.673469	2.07869	1.28923	3.35159	0.00267958	1.79061	1.09448	2.92953	0.0203739	0.581443	0.657895	0.568966	BeatAML,HOVON
NRG1												2.69525	1.19842	6.06166	0.0164999	2.45046	1.03478	5.80293	0.0415812	0.602041	0.607143	0.673469	1.75899	1.1191	2.76475	0.0143779	1.69813	1.06876	2.69812	0.0249975	0.602087	0.513158	0.741379	BeatAML,HOVON
PPP2R2B												3.21702	1.39559	7.41568	0.0061027	2.72284	1.05722	7.01258	0.037964	0.71793	0.714286	0.693878	1.89803	1.20509	2.98941	0.00569478	1.70334	1.07613	2.6961	0.0230197	0.599138	0.539474	0.689655	BeatAML,HOVON
PTGER3												7.16441	2.14436	23.9366	0.00137702	6.97144	1.83776	26.4458	0.00430978	0.712828	0.892857	0.571429	2.27674	1.43759	3.60571	0.000452742	2.22274	1.38424	3.56914	0.00094764	0.657214	0.592105	0.724138	BeatAML,HOVON
REM2												2.28337	1.06675	4.88753	0.0334714	2.48326	1.0304	5.98463	0.0426933	0.645773	0.535714	0.755102	1.68988	1.07519	2.65599	0.0229525	1.62565	1.01549	2.60244	0.0429726	0.599025	0.539474	0.672414	BeatAML,HOVON
SNX21												2.91759	1.26238	6.74307	0.0122427	2.52505	1.05371	6.05088	0.0377744	0.558309	0.642857	0.571429	1.65219	1.04811	2.60444	0.0305939	1.6678	1.04999	2.64913	0.0302676	0.562387	0.565789	0.603448	BeatAML,HOVON
STAU1												2.43132	1.11161	5.31782	0.0260851	3.1267	1.36803	7.14627	0.00687195	0.65379	0.607143	0.673469	1.78757	1.1289	2.83054	0.0132497	1.65677	1.02307	2.683	0.0401015	0.547414	0.592105	0.603448	BeatAML,HOVON
TBC1D4												2.77772	1.23456	6.24978	0.0135398	3.01241	1.13221	8.01496	0.0271977	0.648688	0.678571	0.632653	2.05948	1.27306	3.3317	0.0032436	1.75866	1.07467	2.87798	0.0246702	0.622958	0.671053	0.568966	BeatAML,HOVON
USP47												3.00663	1.13048	7.99642	0.0274047	2.83091	1.01962	7.85989	0.0457979	0.596939	0.821429	0.510204	1.9584	1.22802	3.12317	0.00476431	1.78386	1.10823	2.87139	0.0171683	0.564655	0.618421	0.603448	BeatAML,HOVON
ZNF444												2.47761	1.10121	5.57438	0.0283085	2.85228	1.24515	6.53375	0.0131967	0.582362	0.678571	0.571429	2.1622	1.36288	3.43032	0.00105757	1.9634	1.21922	3.1618	0.00551474	0.633848	0.565789	0.724138	BeatAML,HOVON
ENDOU	5.58383	1.98268	15.7258	0.0011317	6.41799	2.24678	18.3332	0.000517443	0.70993	0.902439	0.571429																							TCGA
MMD	5.20756	2.03257	13.3421	0.000586844	6.45234	2.42426	17.1734	0.00018926	0.600174	0.878049	0.535714																							TCGA
CCDC148	4.98835	1.92938	12.8972	0.000913237	6.39065	2.29181	17.8201	0.000392559	0.698606	0.878049	0.535714																							TCGA
TMEM217	4.68151	2.44299	8.97118	3.29228e-06	5.28671	2.59261	10.7804	4.6394e-06	0.720383	0.585366	0.892857																							TCGA
KLHL31	4.54527	1.89196	10.9196	0.000709756	6.36213	2.46853	16.397	0.000127794	0.68554	0.853659	0.571429																							TCGA
CMTM1	4.22386	1.76888	10.086	0.00117752	5.60495	2.17388	14.4513	0.000361289	0.705575	0.853659	0.571429																							TCGA
PDE7B	4.07311	2.00064	8.29248	0.000108055	4.40903	2.04105	9.52427	0.000159638	0.704704	0.731707	0.642857																							TCGA
TXK	4.06744	1.78755	9.25514	0.00082387	4.53801	1.89857	10.8469	0.000669051	0.670732	0.829268	0.571429																							TCGA
DNAH3	3.9181	1.72901	8.87877	0.00106857	4.92522	2.06086	11.7707	0.000334885	0.678136	0.829268	0.571429																							TCGA
TIMM17A	3.87229	1.83892	8.15404	0.00036618	4.81408	2.14365	10.8112	0.000140539	0.680314	0.780488	0.714286																							TCGA
CALCRL	3.73806	1.81204	7.71123	0.000358365	4.01706	1.88018	8.58253	0.000330722	0.638502	0.756098	0.642857																							TCGA
SLC20A2	3.68412	1.77291	7.65565	0.000475108	6.05506	2.53415	14.4679	5.07177e-05	0.686411	0.731707	0.678571																							TCGA
ITGB1BP1	3.64394	1.88584	7.04102	0.00011929	4.32743	2.02433	9.2508	0.000157249	0.655923	0.585366	0.75																							TCGA
SLC25A18	3.53504	1.61414	7.74193	0.00159369	4.43012	1.92158	10.2134	0.000478398	0.702962	0.804878	0.607143																							TCGA
PDCD11	3.45677	1.78509	6.69396	0.000234603	3.87068	1.8905	7.92498	0.000214069	0.682056	0.512195	0.821429																							TCGA
UBE2K	3.45532	1.45181	8.22369	0.00506854	3.62784	1.50296	8.75684	0.00415451	0.691638	0.853659	0.571429																							TCGA
SFRS13A	3.44295	1.44065	8.22816	0.00541416	3.4136	1.40819	8.27494	0.00657466	0.61324	0.853659	0.535714																							TCGA
SMARCA5	3.39797	1.56172	7.39327	0.00204322	4.09405	1.7919	9.35392	0.000827145	0.670732	0.804878	0.607143																							TCGA
CATSPER3	3.25119	1.54356	6.84795	0.00192162	3.41846	1.57175	7.43495	0.00193134	0.692509	0.780488	0.642857																							TCGA
POP1	3.24325	1.71862	6.12044	0.000282056	5.43517	2.62298	11.2624	5.26179e-06	0.700348	0.609756	0.821429																							TCGA
BCAT1	3.23268	1.51226	6.91033	0.00246976	3.37525	1.47916	7.70188	0.00385231	0.64547	0.780488	0.535714																							TCGA
PM20D2	3.22975	1.5281	6.82628	0.0021372	3.98675	1.80481	8.80654	0.000625733	0.657666	0.780488	0.642857																							TCGA
FKBP11	3.22961	1.5767	6.61532	0.00135245	5.06854	2.15724	11.9088	0.000196087	0.678571	0.756098	0.678571																							TCGA
MGMT	3.19636	1.54466	6.6142	0.00173709	3.96652	1.81107	8.6873	0.00057152	0.642857	0.731707	0.571429																							TCGA
STARD7	3.1784	1.40753	7.17728	0.00539413	3.1553	1.37342	7.24903	0.00677651	0.729965	0.829268	0.571429																							TCGA
FARSB	3.14057	1.67876	5.87531	0.000342232	3.68159	1.85567	7.30413	0.000192486	0.695993	0.512195	0.892857																							TCGA
ENOPH1	3.12694	1.52785	6.39969	0.00180897	3.16186	1.49871	6.67063	0.00250953	0.642857	0.756098	0.642857																							TCGA
EP400	3.11839	1.47909	6.57459	0.00280353	3.96372	1.81022	8.67908	0.000573027	0.640244	0.780488	0.642857																							TCGA
PTGDS	3.10966	1.53212	6.31152	0.001682	4.04118	1.83008	8.92371	0.000549798	0.606272	0.731707	0.571429																							TCGA
THAP4	3.09726	1.6526	5.8048	0.000419714	4.26336	2.10812	8.62202	5.448e-05	0.627178	0.560976	0.821429																							TCGA
MRC1	3.09572	1.50887	6.3514	0.00205709	3.46033	1.65061	7.2542	0.00101296	0.66115	0.756098	0.571429																							TCGA
SRP72	3.074	1.40633	6.71926	0.00488403	3.6368	1.5917	8.30956	0.00219522	0.647213	0.804878	0.571429																							TCGA
PLA2G4A	3.04255	1.62298	5.70377	0.00051988	3.55264	1.76758	7.14039	0.000371919	0.61324	0.560976	0.785714																							TCGA
RSPH4A	3.00169	1.38425	6.50902	0.00538035	3.39111	1.50902	7.62059	0.00311709	0.627178	0.804878	0.607143																							TCGA
UBA3	2.99268	1.37232	6.52627	0.00585829	4.28712	1.82569	10.0671	0.000831628	0.615854	0.804878	0.535714																							TCGA
MMP7	2.9925	1.60355	5.5845	0.000574304	4.40491	2.08386	9.3112	0.000103371	0.679443	0.560976	0.785714																							TCGA
LARP4B	2.99086	1.41658	6.31465	0.00406194	3.23385	1.4962	6.98955	0.00283961	0.68554	0.780488	0.642857																							TCGA
PRKDC	2.96884	1.36701	6.44768	0.00595903	4.33565	1.84102	10.2105	0.000789351	0.70993	0.804878	0.607143																							TCGA
METTL8	2.96139	1.52848	5.73764	0.00129423	3.2165	1.62442	6.36897	0.000802654	0.737805	0.682927	0.75																							TCGA
LRP8	2.95798	1.50739	5.80452	0.00161547	3.54405	1.71607	7.31924	0.000627552	0.656794	0.682927	0.642857																							TCGA
PRB3	2.95114	1.46793	5.93299	0.00238705	2.91708	1.44284	5.89764	0.00287607	0.616289	0.731707	0.607143																							TCGA
CYB5D1	2.93491	1.23328	6.98437	0.0149342	3.40589	1.38435	8.37942	0.00762989	0.643728	0.853659	0.571429																							TCGA
HNRNPF	2.92804	1.42433	6.01929	0.00347851	3.18886	1.50302	6.76561	0.00251342	0.644599	0.756098	0.571429																							TCGA
CSE1L	2.92476	1.29335	6.61402	0.00994192	3.17853	1.36997	7.37463	0.00708038	0.674216	0.829268	0.535714																							TCGA
ASCC1	2.9222	1.2934	6.6022	0.00991946	3.48052	1.45257	8.33974	0.00515287	0.637631	0.829268	0.535714																							TCGA
SAPS1	2.92115	1.47515	5.78458	0.00210356	3.73155	1.79505	7.75717	0.00042052	0.623693	0.707317	0.607143																							TCGA
EIF2S1	2.90294	1.28306	6.56792	0.0105188	3.42318	1.46977	7.97282	0.00433478	0.683798	0.829268	0.535714																							TCGA
NUP210	2.89569	1.33104	6.29958	0.00733909	4.41258	1.86104	10.4623	0.00075139	0.658537	0.804878	0.607143																							TCGA
RPL9	2.89138	1.443	5.79358	0.00275228	3.18061	1.51781	6.66505	0.00217355	0.688153	0.731707	0.678571																							TCGA
C8orf46	2.88205	1.52657	5.4411	0.00109594	3.01266	1.53838	5.89979	0.00129966	0.706446	0.585366	0.785714																							TCGA
PPAN	2.8777	1.40187	5.90725	0.00396968	3.74827	1.74541	8.04941	0.000703286	0.639373	0.756098	0.571429																							TCGA
MDN1	2.85062	1.44062	5.64065	0.00262623	4.5281	1.99078	10.2993	0.00031564	0.671603	0.707317	0.678571																							TCGA
IGF2BP3	2.83576	1.41731	5.6738	0.00322363	3.40119	1.54064	7.50859	0.0024485	0.62892	0.707317	0.607143																							TCGA
RPP40	2.83374	1.48663	5.40153	0.0015525	3.35424	1.67279	6.72584	0.000651177	0.720383	0.634146	0.75																							TCGA
AGBL3	2.82823	1.48052	5.40273	0.00164288	3.06905	1.48795	6.33022	0.0023987	0.594077	0.634146	0.714286																							TCGA
IPO9	2.826	1.24941	6.39206	0.0126074	3.02914	1.31928	6.95508	0.00896648	0.655923	0.829268	0.535714																							TCGA
ADK	2.82027	1.50821	5.27375	0.00116741	3.32316	1.63486	6.75495	0.000906173	0.649826	0.560976	0.75																							TCGA
AMPH	2.82023	1.50731	5.27678	0.00118012	3.50209	1.76223	6.95972	0.000347689	0.658537	0.536585	0.785714																							TCGA
SUV39H2	2.8081	1.24386	6.3395	0.0129479	2.94952	1.2952	6.71688	0.00999562	0.667247	0.829268	0.571429																							TCGA
RRP1B	2.79559	1.2358	6.3241	0.0135761	3.93533	1.64688	9.40375	0.00205322	0.664634	0.829268	0.535714																							TCGA
MRPL1	2.79029	1.42133	5.47777	0.00286787	2.91248	1.45138	5.84447	0.00262758	0.662892	0.707317	0.714286																							TCGA
FAM47E	2.77895	1.35751	5.68877	0.00517131	2.78191	1.32633	5.83491	0.00678447	0.602787	0.756098	0.535714																							TCGA
TMEM190	2.77854	1.47134	5.24711	0.00162996	3.04138	1.57166	5.8855	0.000959094	0.642857	0.609756	0.714286																							TCGA
PPIF	2.7727	1.32044	5.82223	0.00705308	4.28295	1.87036	9.80753	0.000579202	0.646341	0.780488	0.571429																							TCGA
HCRTR1	2.7485	1.33714	5.64956	0.00595454	2.81193	1.33398	5.92733	0.00658041	0.585366	0.756098	0.607143																							TCGA
NDUFAF2	2.74685	1.47293	5.12257	0.00148361	2.88903	1.50764	5.53614	0.00138777	0.616725	0.560976	0.75																							TCGA
S100Z	2.74626	1.45172	5.19516	0.00189648	3.00478	1.48333	6.08678	0.0022528	0.656794	0.536585	0.785714																							TCGA
COX4NB	2.74261	1.30645	5.75749	0.00766553	5.42682	2.25459	13.0624	0.000160669	0.620209	0.780488	0.535714																							TCGA
GNL3	2.74236	1.45679	5.16242	0.00177407	3.43045	1.67304	7.03392	0.000766263	0.680314	0.560976	0.785714																							TCGA
SNHG3	2.74047	1.44107	5.2115	0.00211086	4.0259	1.94822	8.31932	0.000169344	0.673345	0.634146	0.714286																							TCGA
PTGES2	2.7259	1.46658	5.06657	0.00152037	3.56805	1.82382	6.98038	0.000203166	0.593206	0.536585	0.785714																							TCGA
C21orf71	2.71786	1.32989	5.55438	0.00611108	2.79455	1.35063	5.78214	0.00560263	0.623693	0.756098	0.571429																							TCGA
SRRM1	2.7168	1.35872	5.4323	0.00469776	3.34762	1.5896	7.04992	0.00147434	0.698606	0.731707	0.678571																							TCGA
WDR43	2.70506	1.35098	5.41635	0.0049667	3.05132	1.45954	6.37912	0.00302779	0.719512	0.731707	0.678571																							TCGA
SMC1A	2.70102	1.37191	5.31777	0.00404264	3.17459	1.47954	6.8116	0.00302052	0.682927	0.707317	0.678571																							TCGA
MGC29506	2.70009	1.3924	5.23591	0.00328573	2.68838	1.36675	5.28802	0.0041682	0.633275	0.682927	0.678571																							TCGA
FHL1	2.69932	1.39225	5.23348	0.00328631	3.11992	1.51293	6.4338	0.00206157	0.606272	0.682927	0.642857																							TCGA
YLPM1	2.69876	1.19383	6.10077	0.0170467	3.06034	1.31921	7.09948	0.00918193	0.614111	0.829268	0.571429																							TCGA
KIAA0125	2.69827	1.43061	5.08918	0.00216847	3.56999	1.60265	7.95234	0.00184444	0.647213	0.609756	0.75																							TCGA
SUPV3L1	2.6937	1.24135	5.84527	0.0121789	2.78715	1.25541	6.18776	0.0117704	0.646341	0.804878	0.571429																							TCGA
AP1AR	2.69293	1.42715	5.08137	0.00222904	2.89744	1.47709	5.68358	0.00197018	0.633275	0.609756	0.75																							TCGA
GPR89C	2.69272	1.36853	5.29818	0.00412411	3.10488	1.49664	6.44125	0.00234273	0.698606	0.707317	0.678571																							TCGA
FABP5	2.68788	1.23398	5.85481	0.0128006	4.00516	1.66626	9.62713	0.00192842	0.714286	0.804878	0.571429																							TCGA
TRMT6	2.68222	1.42579	5.04583	0.00221206	2.74948	1.43765	5.25834	0.00223385	0.679443	0.609756	0.785714																							TCGA
PUS10	2.67183	1.27232	5.61076	0.00942568	3.01857	1.38279	6.58943	0.00554313	0.695993	0.780488	0.642857																							TCGA
SLC35F4	2.67137	1.2322	5.79145	0.0128161	3.33438	1.47644	7.53037	0.00376306	0.686411	0.804878	0.571429																							TCGA
PPAT	2.67053	1.30523	5.46397	0.00716128	3.20672	1.49324	6.88641	0.00280664	0.673345	0.756098	0.607143																							TCGA
ZNF668	2.66613	1.35208	5.25728	0.0046449	2.97548	1.45774	6.07342	0.00274225	0.590592	0.707317	0.607143																							TCGA
BRIX1	2.66365	1.33236	5.32516	0.00557424	2.84197	1.39052	5.80848	0.00418456	0.695993	0.731707	0.678571																							TCGA
EXOSC2	2.65778	1.22445	5.76894	0.0134333	3.23587	1.41717	7.38858	0.00530934	0.629791	0.804878	0.535714																							TCGA
LOC728264	2.65077	1.3249	5.30347	0.00586791	4.26771	1.94213	9.37805	0.000303312	0.641115	0.731707	0.714286																							TCGA
ENAM	2.64596	1.25861	5.56258	0.0102677	3.08176	1.42	6.68821	0.00441399	0.657666	0.780488	0.535714																							TCGA
CEBPZ	2.63693	1.35721	5.12331	0.00421955	2.80158	1.38826	5.65375	0.00403134	0.662021	0.682927	0.714286																							TCGA
MRPS16	2.63683	1.28796	5.39837	0.00799759	3.40182	1.53006	7.56337	0.00267124	0.639373	0.756098	0.571429																							TCGA
ADAM28	2.62163	1.3666	5.0292	0.00373615	4.1301	1.7899	9.52997	0.000885505	0.620209	0.585366	0.678571																							TCGA
ABCE1	2.60533	1.33755	5.07474	0.00487843	2.96812	1.43106	6.15611	0.00346791	0.695993	0.682927	0.678571																							TCGA
FAM82B	2.60298	1.26551	5.35395	0.00932447	3.45637	1.57117	7.60356	0.00204787	0.646341	0.756098	0.535714																							TCGA
EIF3C	2.59926	1.29175	5.23022	0.00741648	2.79122	1.34248	5.80337	0.00598531	0.605401	0.731707	0.607143																							TCGA
TLX2	2.59788	1.37013	4.92578	0.00344814	4.49551	2.06808	9.77215	0.000148161	0.711672	0.634146	0.821429																							TCGA
FLVCR1	2.59259	1.26558	5.31101	0.00922239	3.27628	1.46437	7.33012	0.00387315	0.62892	0.756098	0.571429																							TCGA
MRPL12	2.59037	1.36646	4.91051	0.00353699	2.9863	1.51203	5.89803	0.00162919	0.616725	0.634146	0.714286																							TCGA
HEATR1	2.58999	1.33257	5.03391	0.0050046	2.68629	1.32544	5.44438	0.00611309	0.692509	0.682927	0.678571																							TCGA
FAM26F	2.58206	1.1897	5.60395	0.0164255	2.52463	1.07866	5.90898	0.0328032	0.629791	0.804878	0.535714																							TCGA
CCL22	2.58004	1.18964	5.59551	0.0164131	2.85783	1.29251	6.31886	0.00949344	0.652875	0.804878	0.571429																							TCGA
MYCBP	2.5776	1.26211	5.26421	0.00935202	3.49542	1.53816	7.94322	0.00280751	0.601916	0.756098	0.571429																							TCGA
LNX1	2.57559	1.3707	4.83961	0.00328454	2.5263	1.28259	4.97602	0.00737201	0.641115	0.585366	0.785714																							TCGA
AKAP1	2.56835	1.38082	4.77715	0.00289118	3.82107	1.87297	7.79543	0.000228755	0.648084	0.560976	0.785714																							TCGA
POLE3	2.56818	1.38299	4.76904	0.0028198	3.50725	1.70059	7.23328	0.000679657	0.658537	0.560976	0.821429																							TCGA
PIP5KL1	2.56706	1.28374	5.13328	0.00766659	4.14974	1.79828	9.57597	0.000851715	0.637631	0.731707	0.607143																							TCGA
NCRNA00110	2.56277	1.36741	4.80306	0.00332132	2.76519	1.40558	5.43996	0.00321824	0.649826	0.585366	0.714286																							TCGA
LSG1	2.55803	1.21607	5.38089	0.0133021	2.81096	1.29568	6.09834	0.00890969	0.648955	0.780488	0.535714																							TCGA
SEC22A	2.55632	1.25155	5.22135	0.0100027	2.76144	1.34036	5.68919	0.00588195	0.702091	0.756098	0.642857																							TCGA
CTPS	2.55587	1.35958	4.80476	0.00357092	3.45546	1.6237	7.3537	0.00129161	0.708188	0.609756	0.785714																							TCGA
EIF2AK4	2.55077	1.23813	5.25508	0.0111118	3.26595	1.464	7.28579	0.00383943	0.629791	0.756098	0.571429																							TCGA
C10orf2	2.55011	1.27516	5.09979	0.0081122	3.30054	1.56346	6.96759	0.00173474	0.700348	0.731707	0.678571																							TCGA
FAM120A	2.54358	1.29401	4.99979	0.00677991	2.85823	1.39703	5.84774	0.00403535	0.635889	0.707317	0.678571																							TCGA
EBNA1BP2	2.54201	1.35468	4.76999	0.00366915	3.21299	1.61569	6.38938	0.000875248	0.672474	0.609756	0.785714																							TCGA
CLCN5	2.53964	1.32637	4.86273	0.00492069	2.46763	1.27172	4.78818	0.00757024	0.62108	0.658537	0.678571																							TCGA
LOC100130872	2.53792	1.28565	5.00996	0.00727282	3.24274	1.54673	6.79845	0.00184132	0.623693	0.707317	0.571429																							TCGA
METTL7B	2.53665	1.3391	4.80518	0.00429295	2.92125	1.42678	5.98107	0.00336694	0.542683	0.634146	0.642857																							TCGA
KCNE2	2.53631	1.20852	5.32291	0.013866	2.58772	1.14981	5.82381	0.0216042	0.644599	0.780488	0.607143																							TCGA
DLAT	2.53252	1.35391	4.73714	0.00363397	3.21029	1.61745	6.37176	0.000853702	0.695122	0.585366	0.821429																							TCGA
CARD17	2.53226	1.36173	4.70895	0.00333046	2.52195	1.31402	4.84026	0.00541943	0.651568	0.560976	0.75																							TCGA
LRP4	2.5278	1.27321	5.01861	0.00804271	3.54193	1.59958	7.84286	0.00181995	0.589721	0.707317	0.607143																							TCGA
RFXAP	2.52661	1.34205	4.75674	0.00408723	2.57147	1.31897	5.01335	0.0055588	0.639373	0.609756	0.714286																							TCGA
INF2	2.52594	1.33296	4.78662	0.00449445	3.00132	1.52068	5.92359	0.00153332	0.527875	0.536585	0.678571																							TCGA
MRPL13	2.51802	1.23198	5.14653	0.0113428	3.37079	1.55174	7.32225	0.00214024	0.656794	0.756098	0.571429																							TCGA
PITRM1	2.51714	1.32273	4.79006	0.00492384	3.31589	1.64959	6.66537	0.000765362	0.561847	0.585366	0.678571																							TCGA
PHACTR1	2.51266	1.28867	4.89923	0.00684349	2.42176	1.22068	4.80463	0.0113916	0.608885	0.682927	0.642857																							TCGA
RIOK2	2.5105	1.15659	5.44929	0.019919	2.86546	1.30008	6.31568	0.00903363	0.614983	0.804878	0.535714																							TCGA
GBP6	2.5092	1.19403	5.27295	0.0151825	2.4441	1.13723	5.25278	0.022056	0.682927	0.780488	0.571429																							TCGA
NR0B2	2.50806	1.32251	4.75637	0.00486178	2.6901	1.38132	5.23893	0.00361598	0.671603	0.536585	0.821429																							TCGA
RSPO4	2.50607	1.15676	5.42929	0.0198514	2.4804	1.12963	5.44638	0.0235926	0.635889	0.804878	0.571429																							TCGA
TRIT1	2.50606	1.33279	4.7122	0.00434946	2.26284	1.16582	4.39213	0.0158049	0.619338	0.560976	0.714286																							TCGA
ANAPC1	2.50435	1.33376	4.70234	0.00429134	3.03392	1.48577	6.19524	0.00231193	0.672474	0.585366	0.785714																							TCGA
POLR1A	2.50061	1.33501	4.6839	0.0042055	3.26825	1.61635	6.60838	0.000978591	0.695993	0.536585	0.821429																							TCGA
DNAJC10	2.49895	1.3284	4.70094	0.00450018	2.69285	1.38763	5.22576	0.00340691	0.667247	0.609756	0.75																							TCGA
CWC27	2.49727	1.19011	5.24015	0.015511	2.99374	1.32786	6.7496	0.00820268	0.601916	0.780488	0.571429																							TCGA
CLYBL	2.49312	1.31817	4.71538	0.00496137	3.40153	1.66262	6.95917	0.000802442	0.669861	0.585366	0.75																							TCGA
SDAD1	2.49175	1.28625	4.82709	0.00680821	2.77674	1.38582	5.5637	0.00397486	0.642857	0.682927	0.678571																							TCGA
LAX1	2.49141	1.14847	5.4047	0.0208705	2.52552	1.14976	5.54744	0.0210231	0.586237	0.804878	0.535714																							TCGA
ACY3	2.48933	1.25952	4.91996	0.00869707	2.69239	1.31018	5.53279	0.00703609	0.625436	0.707317	0.571429																							TCGA
C10orf129	2.48782	1.33218	4.64596	0.00423639	3.19749	1.5932	6.41724	0.00107412	0.654617	0.560976	0.785714																							TCGA
C14orf126	2.4825	1.21536	5.07075	0.0125889	2.52702	1.21803	5.24279	0.0127872	0.646341	0.756098	0.642857																							TCGA
SLC2A5	2.47963	1.32912	4.62603	0.0043143	2.63518	1.3918	4.98935	0.00292981	0.623693	0.560976	0.785714																							TCGA
ZNF157	2.47054	1.20746	5.0549	0.0132839	2.50633	1.21497	5.17028	0.0128821	0.647648	0.756098	0.607143																							TCGA
FAM196A	2.46673	1.30077	4.67778	0.00568624	2.68584	1.27463	5.65947	0.00937538	0.592334	0.609756	0.642857																							TCGA
IGSF10	2.46507	1.30054	4.67235	0.00568511	3.64479	1.67103	7.94989	0.00115263	0.583624	0.585366	0.75																							TCGA
NUS1	2.46497	1.13764	5.34092	0.0222045	2.98282	1.33502	6.66447	0.00771226	0.638502	0.804878	0.571429																							TCGA
CPNE7	2.46437	1.30731	4.6455	0.00529643	3.89364	1.80754	8.3873	0.000516749	0.567073	0.560976	0.75																							TCGA
HSPH1	2.46236	1.17446	5.16258	0.0170471	2.55137	1.17442	5.54274	0.0179761	0.647213	0.780488	0.571429																							TCGA
TTLL12	2.46024	1.29454	4.67565	0.00599701	3.14452	1.55862	6.34406	0.00137762	0.607143	0.634146	0.678571																							TCGA
HSPE1	2.45819	1.25167	4.8277	0.00900594	3.18659	1.49849	6.77642	0.00260715	0.680314	0.707317	0.642857																							TCGA
MTFMT	2.454	1.26603	4.75667	0.00784811	3.06893	1.50272	6.26753	0.00208483	0.648084	0.682927	0.678571																							TCGA
DENR	2.44878	1.25878	4.76375	0.00834399	2.53136	1.22528	5.22965	0.0121157	0.638502	0.682927	0.678571																							TCGA
NR5A1	2.4455	1.30267	4.59093	0.00538948	2.60657	1.36347	4.98304	0.00375924	0.628049	0.585366	0.714286																							TCGA
UPF2	2.44527	1.24105	4.81795	0.00976377	3.07066	1.42835	6.6013	0.00406674	0.619338	0.707317	0.571429																							TCGA
DDB1	2.44268	1.15993	5.14401	0.018753	3.77066	1.65534	8.58911	0.00157832	0.634146	0.780488	0.535714																							TCGA
FANCB	2.44177	1.16183	5.13177	0.0184835	3.12995	1.41903	6.90371	0.00469716	0.674216	0.780488	0.571429																							TCGA
MAP4K1	2.44052	1.31666	4.52366	0.0046015	3.54831	1.75209	7.18598	0.000435461	0.565331	0.512195	0.714286																							TCGA
SMYD5	2.43952	1.19097	4.99699	0.0147816	3.45197	1.53451	7.76542	0.00274299	0.593206	0.756098	0.607143																							TCGA
SAV1	2.43901	1.30335	4.56422	0.00529364	3.35952	1.51803	7.43489	0.00279134	0.618467	0.585366	0.75																							TCGA
EXOSC4	2.43885	1.27498	4.66517	0.0070589	3.27647	1.61045	6.666	0.00105695	0.56446	0.658537	0.642857																							TCGA
ZNF673	2.43711	1.21137	4.90313	0.0125047	2.46407	1.19023	5.10124	0.0151395	0.601916	0.731707	0.607143																							TCGA
GNPNAT1	2.43385	1.29723	4.56637	0.00559667	2.59673	1.34533	5.01218	0.0044543	0.71777	0.609756	0.785714																							TCGA
FAM162A	2.43254	1.1589	5.10594	0.0187848	2.91228	1.33716	6.34285	0.00711205	0.667247	0.780488	0.571429																							TCGA
FAM78A	2.43198	1.23342	4.79521	0.010299	2.82848	1.38977	5.75655	0.00413346	0.644599	0.707317	0.607143																							TCGA
ZNF321	2.43192	1.1783	5.01933	0.0162282	2.28231	1.0852	4.80001	0.0295916	0.567944	0.756098	0.535714																							TCGA
ACACA	2.43175	1.27917	4.62285	0.00670499	2.96535	1.4373	6.11793	0.00326406	0.629791	0.634146	0.714286																							TCGA
HEBP2	2.43155	1.23871	4.77305	0.00982152	2.83064	1.34761	5.94575	0.00599938	0.603659	0.707317	0.607143																							TCGA
LRRC18	2.42831	1.24858	4.72271	0.00894648	2.3807	1.18019	4.80239	0.0154051	0.565331	0.682927	0.642857																							TCGA
DDIT4	2.42576	1.30111	4.52252	0.0053008	2.47852	1.26263	4.86528	0.00834873	0.629791	0.536585	0.785714																							TCGA
CATSPER2	2.42235	1.29053	4.54679	0.00588984	2.28173	1.16007	4.48789	0.0168402	0.641115	0.609756	0.75																							TCGA
ILDR1	2.42144	1.20965	4.84717	0.0125085	2.27484	1.1195	4.62249	0.0230859	0.646341	0.731707	0.607143																							TCGA
CPT1A	2.41876	1.14757	5.09806	0.0202439	3.26018	1.46939	7.23349	0.00365568	0.631533	0.780488	0.535714																							TCGA
COBL	2.4162	1.27615	4.57472	0.00675545	2.52035	1.28755	4.93351	0.00698616	0.61716	0.634146	0.678571																							TCGA
MRPL19	2.41118	1.27907	4.54533	0.00651068	2.58183	1.28197	5.19968	0.00792199	0.640244	0.609756	0.785714																							TCGA
AREG	2.41057	1.22833	4.7307	0.0105329	2.25723	1.12483	4.52965	0.0219639	0.592334	0.560976	0.678571																							TCGA
SDCCAG3	2.40361	1.29432	4.46361	0.00548892	2.74727	1.4042	5.37492	0.003164	0.565331	0.512195	0.714286																							TCGA
UBE2QL1	2.40235	1.17629	4.90632	0.0161449	3.89257	1.68854	8.97349	0.00142613	0.60453	0.756098	0.642857																							TCGA
UTP20	2.40171	1.10772	5.20729	0.0264824	2.63416	1.19269	5.81779	0.0165826	0.680314	0.804878	0.571429																							TCGA
NOP2	2.4005	1.17396	4.90853	0.0164213	3.4466	1.53351	7.74632	0.00274673	0.615854	0.756098	0.535714																							TCGA
HN1L	2.39732	1.28291	4.47978	0.00612623	2.69923	1.34725	5.40796	0.00510007	0.66115	0.585366	0.785714																							TCGA
PDSS1	2.39367	1.21921	4.69948	0.0112194	2.52006	1.26986	5.00111	0.00821339	0.634146	0.707317	0.607143																							TCGA
G3BP2	2.39145	1.25491	4.55731	0.00804603	2.56101	1.2864	5.09855	0.00743196	0.63676	0.634146	0.714286																							TCGA
BAG5	2.39029	1.13831	5.01927	0.0213228	2.65199	1.23569	5.69156	0.0123105	0.674216	0.780488	0.607143																							TCGA
PI4K2B	2.38816	1.16892	4.87913	0.0169332	2.58039	1.24674	5.34066	0.0106443	0.629791	0.756098	0.607143																							TCGA
TOMM5	2.38628	1.2162	4.68208	0.0114342	3.08886	1.51139	6.31275	0.0019846	0.673345	0.707317	0.678571																							TCGA
UBIAD1	2.38414	1.24663	4.55958	0.00863126	3.35204	1.64061	6.84879	0.000906652	0.65331	0.658537	0.75																							TCGA
EFCAB6	2.38288	1.1649	4.87432	0.0174078	2.52068	1.2031	5.28122	0.0142879	0.597561	0.756098	0.535714																							TCGA
UTP3	2.38246	1.27503	4.45172	0.00649436	2.40868	1.24561	4.65774	0.00898252	0.635017	0.585366	0.678571																							TCGA
TLR9	2.37891	1.28206	4.41415	0.0060004	2.32884	1.21784	4.45339	0.010595	0.574913	0.536585	0.714286																							TCGA
FH	2.37729	1.26645	4.46246	0.00703541	2.87388	1.46983	5.61912	0.00203012	0.648955	0.609756	0.75																							TCGA
C18orf55	2.37466	1.26507	4.45749	0.00710744	3.7184	1.80756	7.64925	0.000359038	0.657666	0.609756	0.75																							TCGA
PSMB2	2.37089	1.25405	4.48238	0.00789263	2.30611	1.20702	4.40604	0.0114202	0.601916	0.585366	0.678571																							TCGA
ZNF239	2.36749	1.12791	4.96936	0.0227177	2.81693	1.29464	6.12918	0.00902766	0.644599	0.780488	0.535714																							TCGA
ORMDL1	2.36729	1.21504	4.61222	0.0113301	2.56304	1.21919	5.38812	0.0130366	0.573171	0.682927	0.607143																							TCGA
LRRC40	2.3654	1.15451	4.84632	0.0186445	2.35968	1.12039	4.96978	0.0238786	0.637631	0.756098	0.571429																							TCGA
STAB1	2.36539	1.20844	4.62999	0.0119882	2.39395	1.17407	4.88127	0.0163306	0.586237	0.682927	0.571429																							TCGA
CLC	2.36406	1.15724	4.82938	0.0182421	2.64194	1.24924	5.5873	0.0110126	0.637631	0.756098	0.571429																							TCGA
MORC1	2.36015	1.26947	4.38787	0.00664573	3.16722	1.58771	6.31808	0.00106769	0.671603	0.560976	0.785714																							TCGA
NAT10	2.36001	1.26239	4.41197	0.00714747	2.87848	1.47022	5.63565	0.00204016	0.673345	0.585366	0.785714																							TCGA
NOL11	2.3561	1.23306	4.50198	0.00948403	2.43514	1.22453	4.84262	0.0111658	0.597561	0.658537	0.678571																							TCGA
PTPN11	2.35527	1.17653	4.71497	0.0155619	3.29991	1.54099	7.06647	0.00211918	0.657666	0.731707	0.642857																							TCGA
ALG6	2.35466	1.15323	4.80775	0.0187027	2.34256	1.11692	4.91314	0.0242867	0.641115	0.756098	0.571429																							TCGA
WDR12	2.3533	1.25162	4.42469	0.00789128	2.74791	1.39558	5.41066	0.00345375	0.676829	0.609756	0.75																							TCGA
PIK3CG	2.35045	1.26322	4.37342	0.00698578	3.08387	1.50945	6.30051	0.00200482	0.659408	0.560976	0.785714																							TCGA
NDUFB6	2.3491	1.22926	4.48908	0.00974737	2.34775	1.16469	4.73253	0.0170226	0.628049	0.658537	0.678571																							TCGA
EIF2B3	2.34287	1.26306	4.3458	0.00691679	3.04858	1.52927	6.07728	0.00154124	0.628049	0.536585	0.785714																							TCGA
SEPW1	2.34198	1.19326	4.59653	0.013378	2.94161	1.39888	6.18574	0.00443996	0.580139	0.707317	0.571429																							TCGA
LOC595101	2.34171	1.24115	4.41816	0.00861567	2.88455	1.47608	5.63698	0.00194111	0.616725	0.609756	0.714286																							TCGA
CCDC75	2.34109	1.26151	4.34455	0.00701043	3.19963	1.56332	6.54868	0.00145926	0.619338	0.536585	0.75																							TCGA
EIF3A	2.34006	1.168	4.68823	0.0164853	2.38131	1.15394	4.91416	0.0189087	0.590592	0.731707	0.535714																							TCGA
ENAH	2.33993	1.17105	4.67553	0.0160822	2.57715	1.26344	5.25686	0.00924412	0.614983	0.731707	0.607143																							TCGA
MMP21	2.33982	1.22083	4.48445	0.010434	2.27412	1.10736	4.67024	0.0252403	0.554007	0.658537	0.642857																							TCGA
ICMT	2.33964	1.25316	4.36811	0.00762135	3.98321	1.85315	8.56161	0.000400051	0.672474	0.585366	0.821429																							TCGA
STRAP	2.33751	1.07588	5.07859	0.0319756	2.48234	1.12838	5.4609	0.0238067	0.614111	0.804878	0.535714																							TCGA
MTMR1	2.3352	1.21366	4.49315	0.0110894	3.19799	1.43341	7.1348	0.00452003	0.630662	0.658537	0.642857																							TCGA
ZBTB24	2.33355	1.16697	4.66631	0.0165439	2.64353	1.2813	5.45405	0.00851927	0.632404	0.731707	0.642857																							TCGA
HADH	2.33288	1.11139	4.89686	0.0251473	3.18971	1.46307	6.95407	0.00353527	0.62108	0.780488	0.535714																							TCGA
FAM81A	2.3312	1.25487	4.33072	0.00739698	2.92233	1.47799	5.77812	0.00204765	0.612369	0.536585	0.75																							TCGA
SRP54	2.32765	1.10737	4.89261	0.0258105	2.50839	1.15729	5.43687	0.0198016	0.625436	0.780488	0.571429																							TCGA
CMTM4	2.32659	1.16338	4.65286	0.0169445	2.66585	1.28725	5.52085	0.00829595	0.595819	0.731707	0.571429																							TCGA
ALDH8A1	2.32545	1.15896	4.66601	0.0175413	2.19097	1.07378	4.4705	0.0311145	0.583624	0.731707	0.535714																							TCGA
EP400NL	2.32426	1.1825	4.56846	0.0144391	2.70032	1.32924	5.48565	0.00601433	0.655052	0.707317	0.642857																							TCGA
C5orf62	2.32382	1.18677	4.5503	0.0139166	2.95963	1.39978	6.25771	0.00450692	0.53223	0.682927	0.535714																							TCGA
LOC441046	2.32363	1.22697	4.40045	0.0096596	3.61887	1.62751	8.04681	0.00160755	0.622822	0.634146	0.678571																							TCGA
PIGY	2.32039	1.10646	4.86617	0.0258999	2.46303	1.15488	5.25292	0.0196691	0.647213	0.780488	0.535714																							TCGA
HSPA8	2.31798	1.24963	4.29971	0.00765593	2.54205	1.34226	4.81427	0.00419167	0.61324	0.536585	0.785714																							TCGA
AKR1C1	2.31621	1.19666	4.48316	0.0126742	2.82097	1.39005	5.72487	0.00407854	0.607143	0.682927	0.642857																							TCGA
KCNAB1	2.31426	1.10103	4.86433	0.026835	2.63559	1.19216	5.82668	0.0166569	0.612369	0.780488	0.571429																							TCGA
AASDH	2.31419	1.1784	4.5447	0.0148222	2.49231	1.24741	4.97964	0.00971076	0.64547	0.707317	0.642857																							TCGA
C14orf139	2.30891	1.24282	4.2895	0.00810123	2.54657	1.34006	4.83934	0.00432343	0.570557	0.536585	0.714286																							TCGA
CASC3	2.30772	1.09935	4.84429	0.0270837	2.63135	1.18323	5.85177	0.0176653	0.56446	0.780488	0.535714																							TCGA
FOSL1	2.30549	1.20478	4.4118	0.0116492	3.07417	1.506	6.27525	0.00203815	0.558362	0.634146	0.571429																							TCGA
TREML2	2.3046	1.23991	4.28352	0.00829287	2.42139	1.2593	4.65587	0.00802183	0.544425	0.536585	0.678571																							TCGA
PSMA2	2.30369	1.21214	4.37822	0.0108599	2.31242	1.19846	4.4618	0.0124253	0.605401	0.634146	0.714286																							TCGA
ALS2CR4	2.30278	1.12681	4.70604	0.0221748	2.39686	1.1368	5.05357	0.0216264	0.655923	0.756098	0.535714																							TCGA
BBS5	2.3002	1.18825	4.45268	0.0134439	2.69771	1.34008	5.43075	0.00543631	0.626307	0.682927	0.642857																							TCGA
TRIM59	2.2993	1.18801	4.4501	0.0134614	2.38508	1.17972	4.82201	0.0155155	0.643728	0.682927	0.678571																							TCGA
PAX6	2.29515	1.16982	4.50302	0.0156873	2.45315	1.23935	4.85575	0.00999681	0.65331	0.707317	0.678571																							TCGA
GNL2	2.29443	1.18599	4.43883	0.0136409	2.41813	1.22386	4.7778	0.0110418	0.635017	0.682927	0.642857																							TCGA
C12orf52	2.29436	1.23561	4.26029	0.00853892	2.71754	1.40987	5.2381	0.00282766	0.623693	0.560976	0.785714																							TCGA
UBTD2	2.29324	1.16838	4.50103	0.0158535	2.29294	1.16127	4.52742	0.0168154	0.632404	0.707317	0.607143																							TCGA
ADAM22	2.29275	1.14726	4.58195	0.0188311	2.64766	1.25765	5.574	0.0103617	0.656794	0.731707	0.642857																							TCGA
GTF2H1	2.28511	1.2179	4.28748	0.0100548	2.85234	1.45144	5.60536	0.00235947	0.599303	0.585366	0.75																							TCGA
C21orf59	2.28366	1.23251	4.23125	0.00868132	3.0593	1.53407	6.10095	0.00149814	0.589721	0.536585	0.785714																							TCGA
SLC25A17	2.2834	1.20459	4.3284	0.0113929	2.30642	1.16374	4.57107	0.0166453	0.662021	0.634146	0.678571																							TCGA
UBXN4	2.28337	1.115	4.67604	0.0239698	2.31504	1.11198	4.81969	0.024854	0.627178	0.756098	0.535714																							TCGA
DHODH	2.28086	1.23322	4.21851	0.00858595	3.60873	1.75577	7.41723	0.000480616	0.671167	0.512195	0.821429																							TCGA
RNFT2	2.27927	1.22844	4.22897	0.00899155	2.56598	1.25713	5.23752	0.00963803	0.675958	0.536585	0.821429																							TCGA
C8orf33	2.27712	1.15717	4.481	0.0171894	2.88429	1.31847	6.30968	0.00799747	0.629791	0.707317	0.607143																							TCGA
E2F5	2.27613	1.14872	4.51006	0.0184062	2.64363	1.27904	5.46409	0.00868156	0.608014	0.707317	0.535714																							TCGA
UBE2L3	2.27552	1.11355	4.65001	0.0241379	2.32249	1.11226	4.84951	0.0248833	0.58885	0.756098	0.535714																							TCGA
SPG21	2.27374	1.13836	4.54153	0.0199613	2.86036	1.35093	6.05629	0.00603514	0.563589	0.731707	0.571429																							TCGA
NOP58	2.27293	1.10955	4.65614	0.0248266	2.84725	1.26479	6.40961	0.0114925	0.637631	0.756098	0.571429																							TCGA
C4orf27	2.2717	1.18836	4.34264	0.0130655	2.59943	1.28536	5.25691	0.00784596	0.583624	0.658537	0.642857																							TCGA
ITGA10	2.26912	1.21767	4.2285	0.00987791	2.09315	1.08598	4.03437	0.0273598	0.553136	0.536585	0.678571																							TCGA
ATP5C1	2.26625	1.14763	4.47519	0.0184426	2.71875	1.29953	5.68791	0.00791641	0.555749	0.707317	0.535714																							TCGA
UCHL5	2.26439	1.20824	4.24374	0.0107658	2.64254	1.38023	5.05928	0.00336316	0.684669	0.585366	0.75																							TCGA
TIMM10	2.26429	1.20117	4.26834	0.011516	2.79449	1.38437	5.64097	0.00413713	0.612369	0.609756	0.678571																							TCGA
NAA50	2.26256	1.07921	4.74349	0.0306352	3.7379	1.62559	8.59497	0.00191153	0.657666	0.780488	0.535714																							TCGA
NUP205	2.26115	1.21942	4.19281	0.00960836	2.47676	1.28089	4.78911	0.00702198	0.650697	0.536585	0.785714																							TCGA
PTGIS	2.25914	1.16494	4.38112	0.0158762	2.52314	1.27666	4.9866	0.00775222	0.635017	0.682927	0.642857																							TCGA
RASD1	2.25644	1.20621	4.22106	0.0108751	3.75169	1.73322	8.12081	0.000791173	0.623693	0.585366	0.714286																							TCGA
SBF1	2.25503	1.14811	4.42913	0.018226	2.79456	1.36936	5.70308	0.00474782	0.609756	0.707317	0.607143																							TCGA
SPP1	2.25373	1.21219	4.19016	0.0102247	4.10992	1.86772	9.04389	0.000443994	0.647648	0.560976	0.857143																							TCGA
ESF1	2.25371	1.18556	4.28424	0.0131635	2.38622	1.17153	4.86033	0.0165695	0.646341	0.634146	0.678571																							TCGA
ALX4	2.24754	1.20266	4.20024	0.0111372	2.1791	1.12179	4.23296	0.0214938	0.623693	0.560976	0.75																							TCGA
MMACHC	2.2474	1.20466	4.19273	0.0109215	3.29112	1.6498	6.56533	0.00072246	0.654181	0.585366	0.785714																							TCGA
RPL37A	2.24716	1.17378	4.30212	0.0145448	4.2245	1.89253	9.42991	0.000436422	0.58885	0.658537	0.607143																							TCGA
UTP14C	2.2424	1.06931	4.70243	0.0325722	2.58081	1.21112	5.4995	0.0140418	0.630662	0.780488	0.571429																							TCGA
TRIM37	2.24221	1.14146	4.40446	0.0190753	2.37814	1.17543	4.81146	0.0159731	0.607143	0.707317	0.642857																							TCGA
BOP1	2.23983	1.21107	4.14248	0.0101585	4.04235	1.92784	8.47613	0.000217737	0.652439	0.512195	0.785714																							TCGA
FAM129C	2.23964	1.09539	4.57921	0.0271305	2.70859	1.28747	5.69834	0.00864345	0.635017	0.756098	0.535714																							TCGA
SQLE	2.23714	1.20795	4.14324	0.0104432	2.9655	1.44082	6.10362	0.00316131	0.625436	0.536585	0.75																							TCGA
WDR27	2.2356	1.19453	4.18399	0.0118749	2.2286	1.15367	4.30507	0.0170564	0.560105	0.536585	0.678571																							TCGA
OXCT1	2.23559	1.20035	4.16367	0.0112294	3.01072	1.46176	6.20103	0.00279178	0.583624	0.560976	0.714286																							TCGA
CCT3	2.23472	1.16757	4.27721	0.0151944	3.69648	1.69173	8.07693	0.00104433	0.610627	0.658537	0.642857																							TCGA
WDR3	2.23349	1.06499	4.68404	0.0334524	2.28951	1.08072	4.85034	0.0305695	0.674216	0.780488	0.535714																							TCGA
BTN1A1	2.23107	1.13189	4.39766	0.0204609	2.32626	1.13426	4.77093	0.0212383	0.597997	0.707317	0.571429																							TCGA
CACNA1F	2.23056	1.19146	4.17588	0.0121588	2.43614	1.26185	4.70322	0.00798007	0.50784	0.560976	0.607143																							TCGA
GMFB	2.22938	1.16343	4.27198	0.0156857	2.06847	1.03508	4.1336	0.0396326	0.639373	0.658537	0.642857																							TCGA
CCDC124	2.22661	1.20308	4.12093	0.0108155	3.35119	1.6525	6.79606	0.000801224	0.529617	0.536585	0.714286																							TCGA
C12orf65	2.22533	1.16431	4.25322	0.015509	2.9858	1.4552	6.1263	0.00285444	0.590592	0.658537	0.607143																							TCGA
POLR1C	2.22442	1.17357	4.21625	0.0142648	2.61118	1.31973	5.1664	0.00583684	0.60453	0.634146	0.607143																							TCGA
ECM1	2.22159	1.19302	4.13694	0.0118587	2.43932	1.27164	4.67921	0.0072965	0.546167	0.512195	0.678571																							TCGA
ARL9	2.22008	1.10913	4.44381	0.0242918	2.39227	1.15041	4.97471	0.0195392	0.578397	0.731707	0.571429																							TCGA
PAICS	2.21883	1.18206	4.16495	0.0131182	2.43878	1.21347	4.90136	0.0123059	0.664634	0.609756	0.714286																							TCGA
FADS3	2.21791	1.17635	4.18169	0.013819	2.61173	1.32298	5.15587	0.00566535	0.501742	0.585366	0.571429																							TCGA
C8orf40	2.21657	1.19109	4.12494	0.0120119	2.44191	1.25469	4.75249	0.00859433	0.56446	0.536585	0.678571																							TCGA
NIP7	2.21568	1.17828	4.16643	0.0135439	2.67547	1.37302	5.21343	0.00383611	0.656794	0.609756	0.678571																							TCGA
C17orf73	2.21395	1.17161	4.18363	0.0143754	2.23002	1.16483	4.26929	0.0155027	0.641986	0.634146	0.75																							TCGA
CRB1	2.21125	1.18221	4.13602	0.0129956	2.39737	1.24438	4.61868	0.00896329	0.639373	0.585366	0.75																							TCGA
MRTO4	2.20963	1.1264	4.33454	0.021099	3.25439	1.551	6.82851	0.00180418	0.687282	0.707317	0.642857																							TCGA
PARP1	2.20669	1.18825	4.09803	0.0122078	3.32883	1.61438	6.864	0.00112543	0.62892	0.560976	0.75																							TCGA
PSMD1	2.20516	1.19227	4.07854	0.0117196	2.80362	1.41745	5.5454	0.00305206	0.65331	0.512195	0.821429																							TCGA
RAD54L2	2.20251	1.13646	4.26855	0.0193421	2.25619	1.1303	4.50356	0.0210385	0.650697	0.682927	0.678571																							TCGA
MED10	2.19933	1.07479	4.50046	0.0309758	2.4231	1.10472	5.31483	0.0272112	0.590592	0.756098	0.535714																							TCGA
C4orf43	2.19805	1.17131	4.12482	0.0141938	2.2495	1.18775	4.26035	0.012846	0.59669	0.609756	0.714286																							TCGA
NDRG4	2.19528	1.07514	4.48243	0.0308594	2.73946	1.21091	6.19751	0.0155455	0.630662	0.756098	0.642857																							TCGA
SNRNP40	2.19343	1.1302	4.25691	0.0202471	2.6478	1.28497	5.45601	0.00829811	0.630662	0.682927	0.642857																							TCGA
SLC25A12	2.19253	1.15019	4.17949	0.0170762	2.21956	1.10691	4.45065	0.0246981	0.618467	0.634146	0.642857																							TCGA
NGLY1	2.19193	1.10266	4.35726	0.0251733	2.23803	1.07783	4.64711	0.0306945	0.593206	0.707317	0.535714																							TCGA
PGM3	2.19029	1.18261	4.05661	0.0126548	2.49533	1.26211	4.93353	0.0085556	0.583624	0.512195	0.785714																							TCGA
ATF4	2.18687	1.0988	4.3524	0.0258625	2.69594	1.29505	5.61221	0.00802279	0.600174	0.707317	0.571429																							TCGA
FBXO40	2.18623	1.04254	4.58456	0.0384315	2.35743	1.08676	5.11379	0.0299644	0.656794	0.780488	0.607143																							TCGA
PRDM16	2.18534	1.15381	4.13908	0.0164395	2.92562	1.39372	6.14128	0.00454792	0.60453	0.634146	0.607143																							TCGA
VSIG4	2.18533	1.14444	4.17292	0.0178483	2.34826	1.20609	4.57207	0.012033	0.57622	0.634146	0.642857																							TCGA
RTN4IP1	2.18134	1.12799	4.21836	0.0204555	2.30266	1.15923	4.57395	0.017223	0.652439	0.682927	0.642857																							TCGA
TUBG2	2.18076	1.15003	4.13527	0.0169335	3.23048	1.54413	6.75847	0.00184856	0.545296	0.634146	0.607143																							TCGA
TIMP4	2.18036	1.17522	4.04516	0.0134363	2.27668	1.19344	4.34314	0.012539	0.628049	0.512195	0.785714																							TCGA
NCL	2.17919	1.08306	4.38468	0.0289889	2.77643	1.26263	6.10516	0.0110849	0.657666	0.731707	0.571429																							TCGA
RSPH1	2.17885	1.15949	4.09435	0.015531	2.40533	1.22149	4.73653	0.0111277	0.637631	0.585366	0.714286																							TCGA
NT5DC3	2.1787	1.15232	4.1193	0.0165654	2.01334	1.04213	3.88966	0.0372717	0.62108	0.634146	0.678571																							TCGA
SLC4A9	2.17371	1.16355	4.06087	0.0148918	2.27495	1.20334	4.30084	0.0114183	0.658537	0.585366	0.714286																							TCGA
RAD1	2.17365	1.03611	4.5601	0.0399947	2.39804	1.12219	5.12444	0.023976	0.675087	0.780488	0.571429																							TCGA
CYP27B1	2.17259	1.13436	4.16107	0.0192737	2.30331	1.16584	4.55054	0.0163214	0.62108	0.658537	0.607143																							TCGA
CPSF3	2.17034	1.16092	4.05745	0.0152082	2.28715	1.20532	4.33996	0.0113617	0.615854	0.560976	0.785714																							TCGA
37135	2.16864	1.15575	4.06922	0.0159191	3.04159	1.44524	6.40118	0.00338963	0.585366	0.609756	0.678571																							TCGA
C4orf21	2.16864	1.03212	4.55663	0.0410097	2.18292	1.0143	4.69796	0.0459054	0.625436	0.780488	0.535714																							TCGA
PIGN	2.16849	1.13063	4.15905	0.0198346	2.83681	1.40962	5.70898	0.00347656	0.5723	0.658537	0.607143																							TCGA
LOC100132247	2.16834	1.16188	4.04662	0.0150445	2.39021	1.20064	4.75837	0.0131205	0.612369	0.560976	0.678571																							TCGA
RBM15	2.16493	1.12054	4.18275	0.0215233	2.00385	1.02656	3.91154	0.0416722	0.571429	0.658537	0.535714																							TCGA
OTUD6B	2.16382	1.14206	4.09972	0.0179157	2.17808	1.13057	4.19612	0.0199761	0.635017	0.634146	0.678571																							TCGA
CLCNKA	2.16377	1.15661	4.04797	0.0157255	2.35101	1.1687	4.72937	0.0165246	0.563589	0.536585	0.714286																							TCGA
ZNF391	2.16264	1.07815	4.33799	0.0298684	2.20094	1.07236	4.51726	0.0315235	0.617596	0.731707	0.535714																							TCGA
LTV1	2.16184	1.09629	4.26305	0.0260601	2.10291	1.03149	4.2872	0.0408274	0.614111	0.707317	0.571429																							TCGA
PDS5A	2.16104	1.14752	4.06973	0.0170314	2.42356	1.20857	4.86	0.0126466	0.648955	0.609756	0.75																							TCGA
SNRPF	2.16079	1.15831	4.0309	0.0154388	2.48314	1.29373	4.76603	0.0062546	0.58885	0.585366	0.714286																							TCGA
EI24	2.15951	1.10116	4.23508	0.0250655	3.29793	1.50525	7.22558	0.00286455	0.641115	0.707317	0.642857																							TCGA
BRD9	2.15943	1.14455	4.07418	0.0174633	2.47652	1.26819	4.83612	0.00791276	0.560976	0.609756	0.607143																							TCGA
PURB	2.15927	1.09675	4.25116	0.0259365	2.22248	1.09579	4.50764	0.0268632	0.59669	0.707317	0.607143																							TCGA
EIF1AX	2.15787	1.09831	4.23962	0.0256087	2.062	1.03499	4.10809	0.0396128	0.644599	0.707317	0.607143																							TCGA
NEIL2	2.15713	1.13242	4.10909	0.0193773	2.5459	1.26274	5.13297	0.00900036	0.574913	0.634146	0.571429																							TCGA
TASP1	2.15657	1.04662	4.44362	0.0372061	2.26848	1.07545	4.78497	0.0314782	0.609756	0.756098	0.535714																							TCGA
GTF2E2	2.15602	1.15625	4.02025	0.0156643	2.56948	1.31721	5.01231	0.00563822	0.602787	0.536585	0.714286																							TCGA
GXYLT1	2.15522	1.07846	4.30702	0.0297199	2.41604	1.16157	5.0253	0.0182361	0.675087	0.731707	0.642857																							TCGA
MPHOSPH10	2.15485	1.16433	3.98803	0.0145096	2.22357	1.17927	4.19265	0.0135285	0.679443	0.536585	0.821429																							TCGA
RQCD1	2.15204	1.14475	4.04565	0.0173255	3.46769	1.61139	7.46244	0.00147232	0.628484	0.609756	0.678571																							TCGA
HNRNPAB	2.15155	1.09657	4.22152	0.0258786	2.28685	1.11708	4.68155	0.0236446	0.634146	0.707317	0.571429																							TCGA
OVGP1	2.14976	1.14448	4.03808	0.0173355	2.16853	1.14122	4.12061	0.0181146	0.577526	0.609756	0.642857																							TCGA
TDG	2.1484	1.10927	4.16097	0.0233632	2.03358	1.03722	3.98707	0.038796	0.637631	0.682927	0.678571																							TCGA
SMC6	2.14616	1.07409	4.28829	0.0305922	2.28587	1.11437	4.68894	0.0241103	0.695993	0.731707	0.607143																							TCGA
PUS7	2.14406	1.13713	4.04262	0.0184173	2.51309	1.25176	5.0454	0.00955799	0.649826	0.609756	0.678571																							TCGA
RSRC1	2.13847	1.15533	3.95821	0.0155379	2.58871	1.33428	5.02252	0.00491119	0.611498	0.512195	0.785714																							TCGA
KLC2	2.1377	1.11835	4.08618	0.0215428	2.61641	1.2829	5.33604	0.00816699	0.550523	0.658537	0.571429																							TCGA
RBBP7	2.13748	1.08376	4.21572	0.0283739	2.39031	1.17022	4.88246	0.0167874	0.614983	0.707317	0.607143																							TCGA
NOV	2.13698	1.11699	4.08838	0.0217783	2.4863	1.22496	5.04646	0.0116772	0.519164	0.658537	0.535714																							TCGA
FBXW10	2.13513	1.12467	4.05344	0.0203856	2.20177	1.14402	4.2375	0.0181392	0.607143	0.634146	0.642857																							TCGA
SLC39A14	2.13371	1.1521	3.95166	0.0159406	3.42271	1.60109	7.31685	0.00150237	0.674216	0.536585	0.821429																							TCGA
TMEM92	2.13345	1.06727	4.2647	0.0320174	2.30002	1.08478	4.87667	0.0298423	0.577962	0.731707	0.571429																							TCGA
GALNT3	2.13253	1.13523	4.00597	0.0185595	2.09316	1.06714	4.10566	0.0316325	0.571429	0.585366	0.678571																							TCGA
SNHG12	2.13167	1.14078	3.98328	0.0176505	1.98843	1.05325	3.75397	0.0340086	0.562718	0.512195	0.714286																							TCGA
DDX18	2.13002	1.04202	4.35402	0.0381904	2.2511	1.06717	4.74851	0.0331162	0.668118	0.756098	0.571429																							TCGA
PRKAR1B	2.12938	1.09575	4.13806	0.0257671	2.6161	1.273	5.37629	0.00887741	0.585366	0.682927	0.535714																							TCGA
TFB2M	2.12717	1.14586	3.94888	0.0167875	2.26057	1.17685	4.34227	0.01433	0.608885	0.512195	0.75																							TCGA
VPS26A	2.12634	1.08069	4.18375	0.0289127	2.32341	1.1428	4.72368	0.0198758	0.644599	0.707317	0.535714																							TCGA
SC4MOL	2.12403	1.09756	4.11048	0.0253314	2.16649	1.07173	4.37952	0.0313281	0.594077	0.682927	0.607143																							TCGA
SF1	2.12263	1.13019	3.98656	0.0192559	2.34113	1.18226	4.63594	0.0146755	0.567073	0.560976	0.678571																							TCGA
LARS2	2.1219	1.05189	4.28038	0.0356188	2.5421	1.19255	5.41886	0.0156938	0.601916	0.731707	0.535714																							TCGA
ZNF146	2.117	1.14352	3.91918	0.0169972	2.07286	1.08301	3.96743	0.0277561	0.595819	0.512195	0.821429																							TCGA
XPNPEP3	2.11626	1.11414	4.01977	0.0220133	2.21456	1.11253	4.40822	0.0236016	0.571429	0.634146	0.607143																							TCGA
CISD1	2.11616	1.07855	4.15196	0.0292668	2.33938	1.16825	4.68456	0.016445	0.679443	0.707317	0.607143																							TCGA
KTI12	2.11569	1.13283	3.95129	0.0187082	2.42521	1.18882	4.94749	0.0148738	0.560976	0.560976	0.678571																							TCGA
MRPL50	2.1141	1.10523	4.0439	0.0236779	2.32929	1.18198	4.59025	0.0145648	0.656794	0.658537	0.678571																							TCGA
ELAVL1	2.11239	1.05745	4.21975	0.034159	2.18136	1.03847	4.58208	0.0394331	0.648084	0.731707	0.642857																							TCGA
RPL26L1	2.11069	1.13629	3.92067	0.0180611	2.35286	1.20423	4.59709	0.0122874	0.589721	0.512195	0.75																							TCGA
NARG2	2.11047	1.08986	4.08684	0.0267483	2.43433	1.16775	5.07471	0.0176101	0.591463	0.682927	0.607143																							TCGA
BCL2L15	2.11044	1.1028	4.03879	0.0241049	2.27946	1.17472	4.42312	0.0148478	0.622822	0.658537	0.714286																							TCGA
TRMT5	2.10965	1.10407	4.0311	0.0238446	2.36161	1.209	4.61308	0.0118848	0.60453	0.658537	0.642857																							TCGA
NAA20	2.10945	1.09119	4.07788	0.0264551	2.42509	1.2274	4.79149	0.0107814	0.659408	0.682927	0.642857																							TCGA
GATAD2A	2.10936	1.12889	3.94138	0.0192803	2.40143	1.23916	4.65386	0.00945428	0.644599	0.560976	0.75																							TCGA
LOC286467	2.10918	1.07884	4.12355	0.0291229	2.38031	1.15718	4.89626	0.0184388	0.581882	0.682927	0.535714																							TCGA
TIPIN	2.10693	1.08898	4.07643	0.0268907	2.51716	1.27347	4.97545	0.00792288	0.651568	0.682927	0.678571																							TCGA
C6orf57	2.1061	1.10895	3.99987	0.0228476	2.59581	1.32138	5.09938	0.0056248	0.605401	0.634146	0.642857																							TCGA
LOXL1	2.10552	1.08781	4.07538	0.0271222	2.59616	1.25537	5.36896	0.0100689	0.567073	0.682927	0.571429																							TCGA
PGRMC2	2.10545	1.05298	4.20986	0.0352047	2.27815	1.09633	4.73396	0.0273551	0.641986	0.731707	0.607143																							TCGA
SOX18	2.10219	1.12656	3.92274	0.0195749	2.64406	1.32284	5.28487	0.00592706	0.611063	0.585366	0.678571																							TCGA
SLC34A2	2.10156	1.10934	3.98125	0.0227099	2.74978	1.32732	5.69665	0.00649005	0.621516	0.634146	0.642857																							TCGA
TTYH2	2.10116	1.0903	4.04923	0.0265371	2.24189	1.08043	4.65195	0.0301843	0.509582	0.658537	0.535714																							TCGA
TIMELESS	2.10085	1.11055	3.97423	0.0224695	2.58653	1.32267	5.05806	0.00548249	0.633275	0.634146	0.678571																							TCGA
EIF5B	2.1008	1.0283	4.29191	0.0416978	2.92766	1.33875	6.40241	0.00713002	0.700348	0.756098	0.607143																							TCGA
C8orf44	2.10075	1.13338	3.89381	0.0183921	1.9878	1.05315	3.75194	0.034029	0.560976	0.536585	0.714286																							TCGA
LAP3	2.09926	1.11791	3.94207	0.0210742	2.08134	1.0976	3.94674	0.0247542	0.544425	0.609756	0.571429																							TCGA
TMEM25	2.09867	1.07219	4.10786	0.0305111	2.21744	1.075	4.57397	0.0311041	0.575784	0.682927	0.535714																							TCGA
TAS2R9	2.0962	1.08135	4.06349	0.0284131	2.47116	1.16224	5.25416	0.0187421	0.665941	0.682927	0.607143																							TCGA
PCNT	2.09611	1.11438	3.94273	0.0216803	2.46506	1.25205	4.85324	0.00904593	0.606272	0.609756	0.714286																							TCGA
NUDT16L1	2.09568	1.13045	3.88507	0.0188089	2.62883	1.33868	5.16237	0.0049992	0.557491	0.536585	0.678571																							TCGA
GPATCH4	2.09415	1.02615	4.27372	0.0422665	2.67766	1.20218	5.96403	0.0159243	0.609756	0.756098	0.571429																							TCGA
MON1A	2.09377	1.12274	3.90461	0.020122	2.42921	1.22874	4.80255	0.0107014	0.554007	0.585366	0.642857																							TCGA
DUSP14	2.09363	1.12987	3.87943	0.0188756	2.07343	1.09606	3.92231	0.0249625	0.592334	0.512195	0.75																							TCGA
NCRNA00095	2.09343	1.08193	4.05059	0.0282504	2.37121	1.19	4.7249	0.0141085	0.566202	0.682927	0.571429																							TCGA
WDR89	2.091	1.10577	3.95405	0.0232519	2.29696	1.14521	4.60703	0.0191912	0.618467	0.634146	0.714286																							TCGA
WDR77	2.09029	1.11694	3.91185	0.0211204	2.03719	1.04685	3.96441	0.0361939	0.618467	0.585366	0.642857																							TCGA
ADAMTS4	2.0899	1.12175	3.89365	0.020241	3.06637	1.50213	6.25953	0.00208758	0.645906	0.585366	0.821429																							TCGA
FAM165B	2.08908	1.13135	3.85755	0.0185546	2.99574	1.49376	6.00796	0.00200026	0.62892	0.512195	0.821429																							TCGA
DCPS	2.08906	1.11104	3.928	0.0222075	3.3448	1.57272	7.11357	0.00171227	0.56446	0.609756	0.642857																							TCGA
PEX3	2.08823	1.05565	4.13081	0.0343816	2.65417	1.19406	5.89974	0.0166139	0.635889	0.707317	0.535714																							TCGA
POLR1B	2.08779	1.02196	4.26518	0.0434283	2.23007	1.08569	4.58068	0.0289751	0.669861	0.756098	0.571429																							TCGA
PRPS2	2.08771	1.11796	3.89863	0.020894	3.35141	1.6213	6.92773	0.00109755	0.62108	0.585366	0.714286																							TCGA
SLC38A5	2.08661	1.1186	3.89231	0.0207608	2.46843	1.28052	4.75833	0.00696773	0.587108	0.585366	0.714286																							TCGA
DSCR9	2.0863	1.12368	3.87356	0.0198428	2.06326	1.09831	3.87599	0.0243565	0.589721	0.536585	0.678571																							TCGA
SUPT16H	2.08588	1.08921	3.99455	0.0265724	2.37385	1.20024	4.69501	0.0129726	0.660279	0.658537	0.642857																							TCGA
CYP17A1	2.08518	1.10183	3.94614	0.0239511	2.06435	1.05445	4.0415	0.0344611	0.630226	0.634146	0.678571																							TCGA
ALDH6A1	2.08515	1.04025	4.1796	0.0383412	2.73879	1.26893	5.91126	0.0102662	0.606272	0.731707	0.535714																							TCGA
POLR2F	2.08504	1.09012	3.988	0.0263675	2.46981	1.20883	5.04616	0.0131304	0.570557	0.658537	0.571429																							TCGA
SERBP1	2.08496	1.07867	4.03002	0.0288759	2.24162	1.13176	4.43984	0.0206166	0.68554	0.682927	0.678571																							TCGA
C19orf70	2.08372	1.11646	3.88898	0.0211109	2.85885	1.38594	5.89712	0.00446276	0.546167	0.585366	0.607143																							TCGA
MPP3	2.0824	1.07696	4.02648	0.0292308	2.43254	1.09552	5.40131	0.028953	0.575784	0.682927	0.571429																							TCGA
PRAM1	2.08083	1.07091	4.04314	0.0306103	2.46148	1.21566	4.98403	0.0123318	0.546167	0.682927	0.571429																							TCGA
FAM124B	2.08064	1.05791	4.09209	0.033747	2.54752	1.18481	5.47754	0.0166598	0.546167	0.707317	0.535714																							TCGA
ECE2	2.07837	1.12422	3.84233	0.0196255	3.87167	1.82635	8.20754	0.000413788	0.60453	0.512195	0.785714																							TCGA
STARD13	2.07819	1.05709	4.08562	0.0339265	2.23976	1.10424	4.54297	0.025433	0.608014	0.707317	0.607143																							TCGA
HPRT1	2.07715	1.12061	3.85016	0.0202524	2.54185	1.33611	4.83567	0.0044687	0.62892	0.536585	0.714286																							TCGA
MED4	2.07694	1.01244	4.2607	0.0461868	2.13991	1.00972	4.53515	0.0471224	0.614111	0.756098	0.535714																							TCGA
EARS2	2.07676	1.10646	3.89795	0.0229143	2.6185	1.29616	5.28988	0.00729691	0.675958	0.609756	0.75																							TCGA
BRPF1	2.07676	1.10311	3.90977	0.0235756	2.53434	1.29744	4.95044	0.00648453	0.615854	0.609756	0.714286																							TCGA
UAP1	2.07669	1.08766	3.96505	0.0267866	3.01535	1.38582	6.56094	0.00539264	0.647213	0.658537	0.642857																							TCGA
MREG	2.0766	1.03336	4.17305	0.0401569	2.22374	1.07716	4.5908	0.0306996	0.623693	0.731707	0.535714																							TCGA
C1orf159	2.07636	1.08468	3.9747	0.0274328	2.39923	1.19714	4.80835	0.0136152	0.523519	0.658537	0.535714																							TCGA
GGT5	2.0762	1.12222	3.84114	0.0199493	2.36703	1.1878	4.71699	0.0143194	0.595819	0.512195	0.785714																							TCGA
MAP3K10	2.07543	1.071	4.02188	0.0305288	2.29361	1.13565	4.63228	0.0206314	0.533101	0.682927	0.535714																							TCGA
METTL1	2.07507	1.12135	3.83993	0.0200875	2.59304	1.27622	5.26856	0.00843155	0.605401	0.512195	0.714286																							TCGA
RRS1	2.07398	1.08661	3.95852	0.0269787	3.61297	1.69933	7.68156	0.000844633	0.643728	0.658537	0.678571																							TCGA
VRK1	2.0737	1.12041	3.83807	0.0202363	3.10455	1.52935	6.3022	0.00171262	0.642857	0.512195	0.785714																							TCGA
RAD54B	2.073	1.11681	3.84787	0.0208862	2.38019	1.24149	4.56332	0.00901897	0.641115	0.560976	0.785714																							TCGA
MYO5B	2.07275	1.05562	4.06996	0.0342448	2.07497	1.04282	4.12872	0.0375801	0.576655	0.707317	0.571429																							TCGA
GTPBP5	2.07225	1.10329	3.89221	0.0234764	2.54131	1.31392	4.91526	0.00558598	0.574042	0.609756	0.607143																							TCGA
PRPF38A	2.07127	1.11153	3.85968	0.0218528	2.63105	1.29674	5.33834	0.00736677	0.619338	0.560976	0.75																							TCGA
PDZK1P1	2.07058	1.05538	4.0623	0.0342827	2.33474	1.1357	4.79968	0.0211079	0.616725	0.707317	0.571429																							TCGA
YWHAQ	2.06877	1.09495	3.9087	0.0251305	2.05752	1.02284	4.13889	0.0430444	0.595819	0.609756	0.642857																							TCGA
NAA15	2.06859	1.01204	4.22815	0.0462846	2.32011	1.05659	5.0946	0.0359817	0.65331	0.756098	0.571429																							TCGA
RNASEN	2.06816	1.03441	4.13501	0.0398149	2.36182	1.1278	4.94611	0.0226752	0.60453	0.731707	0.607143																							TCGA
FAM108C1	2.06783	1.11288	3.84221	0.0215437	2.89789	1.40969	5.95721	0.00380531	0.668118	0.560976	0.785714																							TCGA
TOMM34	2.06754	1.10807	3.85781	0.0224649	2.5458	1.25004	5.18471	0.0100257	0.608014	0.585366	0.714286																							TCGA
LOC148709	2.06652	1.0339	4.13048	0.0399456	2.42227	1.14996	5.10228	0.0199355	0.59669	0.731707	0.535714																							TCGA
NMNAT1	2.06601	1.03031	4.14284	0.0409467	2.76471	1.24198	6.15436	0.0127478	0.560976	0.731707	0.535714																							TCGA
HSPB11	2.06325	1.10665	3.84674	0.0226788	2.20009	1.08485	4.46179	0.0288352	0.566202	0.585366	0.714286																							TCGA
RBM12B	2.06282	1.08974	3.9048	0.0261538	2.12656	1.07057	4.22416	0.0311848	0.601045	0.634146	0.678571																							TCGA
ATP6V1H	2.06276	1.10694	3.8439	0.0226138	2.75423	1.39705	5.42983	0.00343955	0.633275	0.560976	0.714286																							TCGA
CSRP2	2.06257	1.08712	3.91329	0.0267188	2.59968	1.29956	5.2005	0.00692074	0.618467	0.634146	0.642857																							TCGA
IQSEC3	2.06208	1.09518	3.88261	0.0249892	3.17645	1.48586	6.79054	0.0028683	0.592334	0.609756	0.714286																							TCGA
NDUFA6	2.06184	1.07972	3.93731	0.0283548	2.16474	1.12386	4.16965	0.0209389	0.540941	0.658537	0.607143																							TCGA
CCDC102B	2.06178	1.1058	3.84424	0.0228255	2.29653	1.1456	4.60372	0.0191272	0.614983	0.560976	0.714286																							TCGA
EBP	2.0611	1.11123	3.82291	0.0217584	2.38654	1.23312	4.61883	0.00982416	0.591463	0.512195	0.714286																							TCGA
SLC27A1	2.05893	1.10425	3.83896	0.02309	2.3008	1.17469	4.50645	0.015125	0.541812	0.560976	0.642857																							TCGA
INTS2	2.05686	1.07712	3.92778	0.0288857	2.66876	1.25449	5.67743	0.0108145	0.658537	0.658537	0.714286																							TCGA
IRF5	2.05559	1.07629	3.92592	0.0290599	2.20885	1.12682	4.32989	0.0210188	0.554878	0.658537	0.571429																							TCGA
CGNL1	2.05241	1.09969	3.83054	0.0239176	3.51446	1.63539	7.55256	0.00128105	0.60061	0.585366	0.678571																							TCGA
GNL3L	2.0522	1.04533	4.02889	0.0367276	2.06525	1.03664	4.11447	0.039179	0.671603	0.707317	0.642857																							TCGA
SOCS4	2.05155	1.07122	3.92905	0.0301993	1.99192	1.02323	3.87766	0.0426069	0.577526	0.658537	0.571429																							TCGA
KIAA0947	2.05136	1.09629	3.83848	0.0246069	1.97095	1.0072	3.85686	0.0476003	0.627178	0.585366	0.75																							TCGA
DPM1	2.0497	1.07016	3.92582	0.0304288	2.09463	1.06587	4.11634	0.0319507	0.630662	0.658537	0.607143																							TCGA
FLJ46111	2.04918	1.07129	3.9197	0.0301526	2.23024	1.13654	4.3764	0.0196959	0.614983	0.658537	0.607143																							TCGA
ADAM15	2.049	1.09089	3.84858	0.0257164	1.97477	1.04531	3.73069	0.0360381	0.52439	0.560976	0.571429																							TCGA
IBTK	2.04876	1.04943	3.99971	0.0356131	2.12101	1.03078	4.36436	0.0411218	0.58885	0.682927	0.571429																							TCGA
NXT2	2.04835	1.10506	3.79685	0.0227722	4.66957	2.11999	10.2854	0.000130775	0.621951	0.536585	0.75																							TCGA
DUT	2.04813	1.08281	3.87404	0.0274807	2.13802	1.1189	4.08539	0.0214479	0.639373	0.634146	0.678571																							TCGA
MACROD1	2.04671	1.05107	3.98548	0.0351646	2.27304	1.1413	4.52702	0.0194926	0.580139	0.682927	0.535714																							TCGA
TRPM2	2.04654	1.0774	3.88741	0.0286902	2.64597	1.2765	5.48464	0.0088867	0.592334	0.634146	0.607143																							TCGA
SLC25A32	2.04594	1.0405	4.02293	0.0379825	2.20684	1.06566	4.57005	0.0330735	0.624564	0.707317	0.571429																							TCGA
DHCR7	2.0442	1.09873	3.80326	0.0239962	2.60764	1.31191	5.18314	0.00624701	0.621951	0.560976	0.714286																							TCGA
BCCIP	2.04349	1.05579	3.95519	0.0339146	2.11693	1.04348	4.29469	0.0377208	0.601045	0.682927	0.571429																							TCGA
NCRNA00152	2.04343	1.08772	3.83885	0.0263283	2.05472	1.05445	4.00387	0.0343681	0.536585	0.585366	0.571429																							TCGA
ROCK2	2.0423	1.09094	3.82331	0.0256127	2.13578	1.11246	4.10041	0.0225946	0.606272	0.585366	0.75																							TCGA
BCR	2.04175	1.01583	4.1038	0.0450648	2.3566	1.12903	4.91889	0.0224183	0.573171	0.731707	0.535714																							TCGA
TPD52L1	2.03854	1.09803	3.78466	0.0240583	2.43801	1.22983	4.83308	0.0106955	0.61324	0.560976	0.785714																							TCGA
RPF2	2.03763	1.06723	3.89038	0.030993	2.3886	1.19975	4.75552	0.0132006	0.66115	0.658537	0.642857																							TCGA
SLC25A10	2.03655	1.09655	3.78235	0.024337	3.01637	1.52034	5.98452	0.00158623	0.638502	0.560976	0.75																							TCGA
MDM1	2.03453	1.0876	3.80593	0.0262321	2.07419	1.08953	3.94873	0.0263519	0.593206	0.560976	0.714286																							TCGA
DDX11	2.03333	1.06365	3.88703	0.0318247	2.29833	1.16878	4.51952	0.0158654	0.641986	0.658537	0.607143																							TCGA
PMPCA	2.03215	1.07017	3.85887	0.0302172	2.39101	1.20379	4.74909	0.0127848	0.552265	0.634146	0.571429																							TCGA
HDHD3	2.02958	1.06271	3.87609	0.0320147	3.06833	1.40474	6.70205	0.00491521	0.529617	0.634146	0.571429																							TCGA
FILIP1	2.02855	1.07792	3.81755	0.0283397	2.36223	1.21377	4.59738	0.0114001	0.614983	0.609756	0.714286																							TCGA
FIGNL1	2.02709	1.01457	4.05009	0.0453998	2.36373	1.13672	4.91523	0.0212774	0.665505	0.731707	0.607143																							TCGA
FAM98A	2.02558	1.01374	4.04737	0.0456521	2.68007	1.22355	5.87046	0.0137288	0.648955	0.731707	0.535714																							TCGA
NEK1	2.02467	1.01138	4.05314	0.0463795	2.77693	1.24927	6.17266	0.0122084	0.639373	0.731707	0.571429																							TCGA
GGCT	2.02319	1.09411	3.74121	0.024658	2.2762	1.18578	4.36937	0.0134319	0.574042	0.512195	0.75																							TCGA
DIP2B	2.02307	1.01304	4.04012	0.045859	2.15862	1.06624	4.37016	0.0325016	0.629791	0.731707	0.571429																							TCGA
TERT	2.02217	1.05729	3.86759	0.0333074	2.39825	1.18009	4.87389	0.0156226	0.617596	0.658537	0.607143																							TCGA
SACS	2.02115	1.02982	3.96678	0.0408185	2.07919	1.02987	4.19763	0.0411433	0.618467	0.707317	0.607143																							TCGA
CD3EAP	2.02115	1.05438	3.87436	0.0340518	2.23221	1.14299	4.35939	0.018707	0.60453	0.658537	0.571429																							TCGA
FHIT	2.01933	1.08709	3.75101	0.026131	2.07522	1.05644	4.07643	0.0340596	0.594077	0.512195	0.714286																							TCGA
PER2	2.01919	1.04254	3.91075	0.0372067	2.36087	1.17931	4.72625	0.0152795	0.594948	0.682927	0.607143																							TCGA
LOC90784	2.01583	1.04334	3.89475	0.0369572	2.04294	1.03216	4.04357	0.0402828	0.692509	0.682927	0.678571																							TCGA
FLJ42875	2.01533	1.07972	3.76167	0.0277472	2.71545	1.31466	5.60883	0.00695149	0.555749	0.585366	0.607143																							TCGA
MTCP1NB	2.01524	1.08578	3.74035	0.0263657	2.10942	1.11081	4.00574	0.0225398	0.542683	0.560976	0.678571																							TCGA
LOC723809	2.01424	1.08878	3.72634	0.0256847	2.26822	1.18234	4.35138	0.0137447	0.608885	0.512195	0.714286																							TCGA
KIF20B	2.01382	1.06442	3.81003	0.0314084	2.36509	1.2226	4.5752	0.0105591	0.644599	0.634146	0.714286																							TCGA
WDHD1	2.01275	1.02402	3.95614	0.0424774	2.37748	1.14152	4.95166	0.0206925	0.64547	0.707317	0.571429																							TCGA
INPP1	2.01217	1.07586	3.76336	0.0286068	2.22652	1.11324	4.45313	0.0236184	0.568815	0.585366	0.642857																							TCGA
LAS1L	2.01115	1.08205	3.73803	0.0271538	2.55842	1.29335	5.0609	0.00695394	0.575784	0.536585	0.678571																							TCGA
FAM118B	2.01094	1.07836	3.75004	0.0280034	2.13887	1.11698	4.09566	0.0218069	0.55662	0.536585	0.714286																							TCGA
COMMD2	2.01025	1.04039	3.88422	0.0377297	2.46163	1.20613	5.02404	0.0133291	0.625436	0.682927	0.607143																							TCGA
ZNF330	2.01017	1.06355	3.79932	0.0315822	2.25486	1.15788	4.39113	0.0168008	0.585366	0.634146	0.607143																							TCGA
SMC3	2.00874	1.06066	3.80425	0.0322975	2.22137	1.14711	4.30165	0.0179334	0.635017	0.634146	0.678571																							TCGA
ACOX3	2.00795	1.03753	3.886	0.0385153	2.68797	1.32654	5.44666	0.00606608	0.601045	0.682927	0.535714																							TCGA
ZNHIT6	2.00491	1.07933	3.72424	0.0276954	2.14327	1.09758	4.1852	0.0255714	0.662892	0.560976	0.785714																							TCGA
R3HDM1	2.00259	1.07317	3.73693	0.0291208	2.1648	1.0755	4.35738	0.0304732	0.617596	0.560976	0.75																							TCGA
FANCF	2.00167	1.05667	3.7918	0.0332473	1.95564	1.00931	3.78923	0.0468757	0.579268	0.634146	0.678571																							TCGA
GUF1	2.00068	1.05676	3.78774	0.0332136	2.45943	1.19455	5.06365	0.0145884	0.629791	0.634146	0.642857																							TCGA
FAM86A	2.00047	1.04464	3.83085	0.0364645	2.83633	1.39071	5.78466	0.00414421	0.559233	0.658537	0.571429																							TCGA
OR6V1	2.00024	1.08194	3.69793	0.0270242	2.11388	1.11645	4.0024	0.0215521	0.647213	0.512195	0.785714																							TCGA
DNAJC28	1.99964	1.04753	3.81713	0.035664	2.36226	1.19217	4.68076	0.013749	0.62108	0.658537	0.642857																							TCGA
SACM1L	1.99852	1.01844	3.92175	0.0441051	2.34864	1.14046	4.83675	0.0205287	0.648955	0.707317	0.642857																							TCGA
SCO1	1.99733	1.06722	3.73806	0.0305104	2.09742	1.05914	4.15354	0.0336038	0.638502	0.585366	0.714286																							TCGA
SERHL2	1.9967	1.074	3.71211	0.0288449	2.38137	1.20487	4.70667	0.0125562	0.616725	0.560976	0.678571																							TCGA
DUSP5P	1.99611	1.07258	3.71483	0.029179	2.96973	1.36488	6.46159	0.00606557	0.573606	0.560976	0.642857																							TCGA
NDUFS5	1.99496	1.06248	3.74583	0.0316735	2.20805	1.11626	4.36769	0.0228468	0.611498	0.609756	0.678571																							TCGA
CENPI	1.99484	1.05308	3.77879	0.0341208	2.36498	1.22002	4.58445	0.0108082	0.627178	0.634146	0.678571																							TCGA
RNASEH1	1.99469	1.05206	3.78188	0.0343908	3.80589	1.70594	8.4908	0.00109639	0.623693	0.634146	0.642857																							TCGA
DCUN1D3	1.99386	1.07335	3.70381	0.0289637	2.00336	1.05575	3.80152	0.0335077	0.615854	0.560976	0.678571																							TCGA
HSD17B8	1.99383	1.06128	3.7458	0.0319662	2.18325	1.09525	4.35204	0.0265232	0.567073	0.585366	0.607143																							TCGA
SCARF2	1.99264	1.0688	3.71503	0.0300586	3.60307	1.66755	7.78515	0.00111083	0.562718	0.585366	0.642857																							TCGA
C7orf57	1.99203	1.01454	3.91132	0.0452963	2.69948	1.2494	5.83253	0.0115221	0.585801	0.707317	0.535714																							TCGA
CETN3	1.99147	1.0755	3.68755	0.0284148	2.08563	1.09616	3.96824	0.0251089	0.59669	0.536585	0.75																							TCGA
TBC1D15	1.99004	1.06805	3.70793	0.0302108	2.38187	1.21643	4.66388	0.0113599	0.592334	0.560976	0.678571																							TCGA
LSM4	1.98856	1.06484	3.71359	0.0309974	2.34019	1.18942	4.60432	0.0138034	0.586237	0.585366	0.607143																							TCGA
MRPS9	1.98776	1.03748	3.80846	0.0383717	2.4728	1.2131	5.0406	0.0127167	0.575784	0.658537	0.607143																							TCGA
NME1	1.98695	1.02687	3.84466	0.0414792	2.28799	1.12105	4.66962	0.0229726	0.593206	0.682927	0.571429																							TCGA
BRCA2	1.98652	1.05048	3.75661	0.0347327	2.18594	1.14404	4.17672	0.0179185	0.634146	0.634146	0.678571																							TCGA
IL1R2	1.98616	1.07486	3.67009	0.0284962	2.33464	1.18289	4.6078	0.0145194	0.565331	0.512195	0.75																							TCGA
ELN	1.98578	1.00464	3.9251	0.0484629	3.40028	1.45329	7.95566	0.00477355	0.56054	0.707317	0.535714																							TCGA
PAAF1	1.98372	1.04606	3.7619	0.035917	2.37999	1.18476	4.781	0.0148368	0.608014	0.634146	0.607143																							TCGA
MARVELD1	1.98247	1.0535	3.73061	0.0338778	2.26849	1.1339	4.53836	0.0206054	0.54007	0.609756	0.571429																							TCGA
OBFC1	1.98094	1.01741	3.85698	0.0443546	2.119	1.06298	4.22414	0.0328846	0.560105	0.682927	0.535714																							TCGA
PA2G4	1.98086	1.0375	3.782	0.0383099	2.92657	1.42045	6.02965	0.00359586	0.633275	0.658537	0.642857																							TCGA
TSN	1.97986	1.047	3.74385	0.0356171	2.17167	1.09766	4.29652	0.0259049	0.640244	0.634146	0.678571																							TCGA
ETFDH	1.97984	1.00733	3.89123	0.047575	2.22387	1.10934	4.45815	0.0242981	0.603659	0.707317	0.535714																							TCGA
PLXNA4	1.97714	1.03564	3.77455	0.0388177	2.97345	1.43634	6.1555	0.00333194	0.641115	0.658537	0.642857																							TCGA
HAS2AS	1.9769	1.04036	3.75654	0.0374565	2.26387	1.04302	4.91373	0.0387819	0.603223	0.609756	0.642857																							TCGA
ROGDI	1.97615	1.05732	3.69345	0.0327907	2.88028	1.41573	5.85987	0.00350802	0.555749	0.585366	0.642857																							TCGA
AQPEP	1.97403	1.05314	3.70016	0.0338823	2.1802	1.13127	4.2017	0.0198893	0.608014	0.585366	0.75																							TCGA
C14orf142	1.97229	1.04347	3.72788	0.0365315	2.00483	1.04798	3.83533	0.0355927	0.611498	0.634146	0.678571																							TCGA
ZDHHC23	1.97206	1.05313	3.69282	0.0338627	2.51892	1.23573	5.13458	0.0110066	0.619338	0.585366	0.642857																							TCGA
LRP2	1.97103	1.02795	3.77935	0.0410568	2.0595	1.04989	4.03997	0.0355885	0.591463	0.658537	0.607143																							TCGA
IPO11	1.97087	1.06463	3.64851	0.0308286	2.04082	1.04209	3.99673	0.0375095	0.624564	0.512195	0.785714																							TCGA
C17orf54	1.97053	1.06182	3.65694	0.0315476	2.03371	1.04063	3.97448	0.0378512	0.574042	0.536585	0.678571																							TCGA
PMS1	1.97002	1.04226	3.72361	0.0368518	1.98531	1.03716	3.80023	0.0384421	0.654181	0.634146	0.714286																							TCGA
NUDT8	1.96921	1.06033	3.65714	0.0319187	2.31293	1.18755	4.50477	0.0136881	0.647213	0.536585	0.714286																							TCGA
IMMT	1.96719	1.0294	3.75932	0.040594	2.41726	1.176	4.96867	0.0163518	0.599303	0.658537	0.607143																							TCGA
TRIP13	1.96677	1.03026	3.75458	0.0403327	2.56123	1.28909	5.08877	0.0072552	0.651568	0.658537	0.714286																							TCGA
C4orf36	1.96662	1.0551	3.66562	0.0332713	2.22047	1.14625	4.30142	0.0180519	0.513066	0.560976	0.642857																							TCGA
CLRN1OS	1.96637	1.04829	3.68847	0.0351243	2.20374	1.15783	4.19443	0.016117	0.62892	0.609756	0.642857																							TCGA
MRPL9	1.96608	1.05714	3.65655	0.0327215	2.10492	1.03024	4.30063	0.0411811	0.568815	0.536585	0.678571																							TCGA
PDCD2L	1.96506	1.05862	3.64766	0.0323173	2.92483	1.45432	5.88223	0.00260726	0.58885	0.560976	0.714286																							TCGA
HAT1	1.96396	1.04362	3.6959	0.0364092	2.00835	1.04855	3.84671	0.0354705	0.605401	0.609756	0.607143																							TCGA
FOXH1	1.9612	1.05721	3.63813	0.0326436	2.54725	1.27805	5.07687	0.00788018	0.553136	0.512195	0.714286																							TCGA
GARNL3	1.95991	1.05447	3.64282	0.0333636	2.24446	1.12674	4.47092	0.0214846	0.597561	0.536585	0.714286																							TCGA
MAS1	1.95553	1.01964	3.75042	0.0435382	2.89446	1.35549	6.18072	0.00603663	0.53223	0.658537	0.535714																							TCGA
ESYT2	1.95013	1.03365	3.67919	0.0391931	2.22479	1.13318	4.36794	0.0201677	0.605401	0.609756	0.642857																							TCGA
PRICKLE4	1.94983	1.04576	3.63548	0.0356658	2.10987	1.00074	4.44822	0.0497722	0.527003	0.512195	0.642857																							TCGA
C1orf89	1.94839	1.04864	3.62014	0.03484	2.40646	1.2568	4.60774	0.00805805	0.544425	0.560976	0.642857																							TCGA
MRPL17	1.94663	1.01991	3.71541	0.0434107	3.08238	1.4226	6.67865	0.00432463	0.607143	0.658537	0.642857																							TCGA
CDNF	1.94576	1.01809	3.71873	0.0439872	2.09715	1.05781	4.15769	0.0339293	0.540941	0.609756	0.607143																							TCGA
C16orf74	1.94572	1.02961	3.67697	0.0403821	2.83197	1.33479	6.00846	0.00667945	0.544425	0.634146	0.607143																							TCGA
APOLD1	1.94459	1.03292	3.66091	0.0393683	2.21991	1.1055	4.4577	0.0249651	0.616725	0.609756	0.642857																							TCGA
TRIM55	1.94284	1.05019	3.59422	0.034346	2.86558	1.39806	5.87351	0.00403938	0.648955	0.536585	0.821429																							TCGA
CDX2	1.94185	1.01694	3.70796	0.0443399	3.15157	1.5038	6.60489	0.00236025	0.610192	0.658537	0.607143																							TCGA
SARNP	1.94041	1.04668	3.59729	0.0353071	2.08436	1.11331	3.90238	0.0217079	0.587979	0.536585	0.714286																							TCGA
NR2C2AP	1.93999	1.04777	3.59197	0.0349929	2.20009	1.14231	4.23738	0.0183826	0.587108	0.512195	0.678571																							TCGA
ZNF879	1.9398	1.02124	3.68454	0.0429511	2.07587	1.04559	4.12136	0.0368546	0.585366	0.634146	0.678571																							TCGA
ACTL6A	1.93957	1.02405	3.6736	0.0420639	2.10686	1.0978	4.04342	0.025058	0.634146	0.634146	0.642857																							TCGA
DCTN5	1.93896	1.04639	3.59289	0.0353731	2.12521	1.11298	4.05806	0.0223538	0.534843	0.536585	0.678571																							TCGA
GTF2H3	1.93866	1.03088	3.64581	0.0399433	2.57811	1.23995	5.36045	0.0112183	0.622822	0.609756	0.607143																							TCGA
NFS1	1.93834	1.0369	3.62346	0.0381283	2.45635	1.2352	4.88475	0.0104006	0.590592	0.585366	0.642857																							TCGA
HSPB1	1.93757	1.03107	3.64106	0.0398766	2.34792	1.17335	4.69829	0.0158799	0.508711	0.609756	0.535714																							TCGA
MDH1B	1.93675	1.00044	3.74934	0.0498468	2.41214	1.17527	4.9507	0.0163862	0.602787	0.682927	0.571429																							TCGA
TTC35	1.934	1.04088	3.59346	0.0369124	2.08044	1.03037	4.20068	0.0410124	0.597561	0.560976	0.642857																							TCGA
BOLA3	1.93345	1.00963	3.70257	0.0467154	2.53471	1.24274	5.16985	0.0105412	0.562718	0.658537	0.571429																							TCGA
C1orf123	1.93161	1.0399	3.58797	0.037179	2.15514	1.07514	4.32003	0.0304521	0.586237	0.560976	0.714286																							TCGA
BCO2	1.92989	1.04072	3.57875	0.0369221	1.98893	1.01982	3.87897	0.0436372	0.609756	0.512195	0.75																							TCGA
CDC123	1.92885	1.01974	3.64847	0.0433768	2.67454	1.2992	5.50582	0.00757387	0.614111	0.634146	0.607143																							TCGA
CCT7	1.92839	1.03866	3.58029	0.0375154	2.46633	1.25692	4.83947	0.00866927	0.582753	0.560976	0.678571																							TCGA
RAD51	1.92818	1.00675	3.69295	0.0476747	2.18263	1.10172	4.32402	0.0252417	0.594948	0.658537	0.607143																							TCGA
DRP2	1.92623	1.03226	3.5944	0.0394244	2.11339	1.0895	4.09951	0.0268607	0.629791	0.585366	0.714286																							TCGA
RBM28	1.92572	1.01693	3.64668	0.0442737	2.13787	1.08539	4.21089	0.0280282	0.648084	0.634146	0.678571																							TCGA
CCND3	1.92519	1.04017	3.56323	0.0370384	2.16935	1.13015	4.16414	0.019928	0.525261	0.512195	0.678571																							TCGA
AFG3L2	1.92406	1.03804	3.56633	0.037659	2.61224	1.25866	5.42147	0.00995249	0.590592	0.536585	0.785714																							TCGA
BHMT	1.92329	1.03063	3.58909	0.0399022	1.92527	1.01251	3.66087	0.0457308	0.617596	0.536585	0.714286																							TCGA
ZNF214	1.92304	1.01684	3.63682	0.044289	3.5699	1.62885	7.82403	0.00147991	0.561847	0.634146	0.642857																							TCGA
LOC642846	1.92177	1.02374	3.60755	0.0420547	2.18885	1.11895	4.28177	0.0221226	0.581882	0.609756	0.642857																							TCGA
UNG	1.92049	1.0307	3.57841	0.0398589	2.23228	1.12223	4.44036	0.022102	0.609756	0.585366	0.714286																							TCGA
GDPD2	1.92002	1.03583	3.55895	0.0382863	2.37207	1.19963	4.69037	0.0130194	0.563153	0.512195	0.714286																							TCGA
LIMD1	1.91844	1.03067	3.57088	0.0398527	1.99162	1.04418	3.79874	0.0365126	0.58885	0.560976	0.714286																							TCGA
LEP	1.91689	1.03801	3.5399	0.0376013	2.63843	1.34441	5.17794	0.00479777	0.627178	0.512195	0.857143																							TCGA
REST	1.915	1.03271	3.55107	0.0391968	2.05796	1.05368	4.01944	0.0345955	0.614983	0.536585	0.714286																							TCGA
C6orf129	1.91425	1.01146	3.62285	0.0460467	2.3907	1.16562	4.90334	0.0174012	0.536585	0.634146	0.535714																							TCGA
PLA1A	1.9141	1.02705	3.56731	0.0409556	2.15897	1.05843	4.40382	0.0343352	0.657666	0.585366	0.785714																							TCGA
NME1-NME2	1.91355	1.03244	3.54664	0.0392681	2.04913	1.01514	4.13631	0.0452962	0.539199	0.536585	0.642857																							TCGA
SDHAP3	1.9133	1.01194	3.61753	0.0458825	2.16721	1.03749	4.52706	0.0396007	0.553136	0.634146	0.571429																							TCGA
C5orf27	1.91314	1.02812	3.55999	0.0406094	2.51486	1.24847	5.06582	0.00984965	0.576655	0.560976	0.714286																							TCGA
CHAF1A	1.91282	1.02341	3.57517	0.0421039	2.13265	1.10553	4.11404	0.0238692	0.583624	0.585366	0.642857																							TCGA
CTSL2	1.91189	1.0293	3.55129	0.0402308	2.23393	1.14009	4.37725	0.0191821	0.614111	0.512195	0.75																							TCGA
FGFR4	1.90907	1.01791	3.58046	0.0438757	2.37248	1.20695	4.66355	0.0122297	0.59669	0.609756	0.642857																							TCGA
CBX5	1.90789	1.01665	3.58044	0.0442853	2.37606	1.13917	4.95592	0.0210346	0.587108	0.609756	0.642857																							TCGA
NTHL1	1.90753	1.01312	3.59154	0.0454641	2.01067	1.047	3.8613	0.0359124	0.552265	0.560976	0.642857																							TCGA
GSTZ1	1.90711	1.01786	3.57326	0.0438829	2.31887	1.17232	4.58677	0.0156574	0.513066	0.585366	0.571429																							TCGA
HNRNPR	1.90676	1.03047	3.5282	0.0398236	1.97887	1.04515	3.74677	0.0361228	0.612369	0.536585	0.75																							TCGA
RSPO2	1.90667	1.03043	3.52804	0.0398383	2.14518	1.1275	4.08141	0.0200389	0.570557	0.512195	0.714286																							TCGA
CDKL2	1.90663	1.0162	3.57729	0.0444283	2.0057	1.00594	3.9991	0.0480669	0.5723	0.609756	0.678571																							TCGA
NUP160	1.90526	1.03149	3.51917	0.0394935	2.3716	1.2207	4.60761	0.0108194	0.617596	0.512195	0.785714																							TCGA
KCNAB2	1.90518	1.02287	3.54857	0.042232	2.21486	1.14423	4.28726	0.0182851	0.574042	0.560976	0.678571																							TCGA
CD164	1.90452	1.02748	3.53021	0.0407515	2.03594	1.04306	3.97394	0.0372058	0.662021	0.536585	0.75																							TCGA
TCP1	1.89716	1.02597	3.5081	0.0411788	2.35908	1.21637	4.57529	0.0111005	0.655923	0.512195	0.785714																							TCGA
CCDC58	1.89379	1.02469	3.50004	0.0415707	2.0825	1.10886	3.91106	0.0225304	0.600174	0.512195	0.75																							TCGA
PPIL1	1.89282	1.01206	3.54008	0.0457727	2.25633	1.14473	4.44734	0.018754	0.609756	0.585366	0.714286																							TCGA
ANKRD17	1.89272	1.01778	3.5198	0.0438377	2.26459	1.12519	4.55778	0.0219931	0.65331	0.536585	0.785714																							TCGA
SLC7A1	1.8921	1.01136	3.53983	0.0460085	2.62331	1.27727	5.38786	0.00862914	0.631533	0.585366	0.678571																							TCGA
CENPO	1.89207	1.02223	3.5021	0.0423614	2.31499	1.20474	4.44843	0.0117722	0.641986	0.536585	0.785714																							TCGA
LOC731789	1.89159	1.01405	3.52857	0.04509	1.95138	1.02729	3.70674	0.0411313	0.575348	0.560976	0.642857																							TCGA
CALML6	1.88821	1.00738	3.53922	0.0473788	2.10435	1.0848	4.08212	0.0277556	0.591463	0.560976	0.714286																							TCGA
PINX1	1.88643	1.01954	3.49043	0.043218	2.19247	1.13066	4.25144	0.0201574	0.62108	0.536585	0.75																							TCGA
CCDC19	1.88405	1.00317	3.53844	0.0488619	2.16521	1.07785	4.34953	0.0299616	0.521341	0.585366	0.571429																							TCGA
LOC284551	1.8834	1.01547	3.49318	0.0445725	1.90868	1.0101	3.60666	0.0464917	0.601916	0.560976	0.678571																							TCGA
TMEM231	1.88178	1.01548	3.48714	0.0445621	2.39562	1.18882	4.82748	0.0145347	0.582753	0.536585	0.678571																							TCGA
SYTL4	1.88002	1.0155	3.48051	0.0445455	2.22605	1.13453	4.36773	0.0199655	0.540505	0.536585	0.714286																							TCGA
YWHAG	1.87813	1.01454	3.47683	0.0448667	2.30135	1.1402	4.64497	0.020011	0.560105	0.536585	0.678571																							TCGA
DND1	1.87476	1.00902	3.4833	0.0467713	2.29751	1.16989	4.51199	0.0157076	0.516551	0.560976	0.678571																							TCGA
NRG4	1.87267	1.01222	3.46453	0.0456442	2.40203	1.2264	4.70461	0.010619	0.583624	0.512195	0.75																							TCGA
DDX12	1.87044	1.00932	3.46621	0.0466515	2.24467	1.13604	4.43521	0.0199629	0.559233	0.536585	0.714286																							TCGA
SVIP	1.86426	1.00332	3.46397	0.0487869	2.26583	1.10114	4.66246	0.0263076	0.62108	0.560976	0.714286																							TCGA
KBTBD6	1.863	1.00449	3.45526	0.0483626	2.01843	1.0543	3.86421	0.0340444	0.655052	0.536585	0.785714																							TCGA
C20orf27	1.86264	1.00545	3.4506	0.0480142	1.93092	1.03144	3.6148	0.0397139	0.54007	0.512195	0.714286																							TCGA
LGALS12	1.86115	1.00536	3.44544	0.0480457	2.33524	1.21397	4.49213	0.0110579	0.56446	0.536585	0.714286																							TCGA
ZNF623	1.85794	1.00419	3.43753	0.0484631	2.15223	1.1153	4.15322	0.0222941	0.594077	0.536585	0.714286																							TCGA
RUVBL1	1.85133	1.00091	3.4243	0.0496629	2.05247	1.05203	4.0043	0.03497	0.601916	0.536585	0.714286																							TCGA
A2M																							2.23595	1.3684	3.65352	0.00131859	2.09131	1.25867	3.47476	0.00439931	0.589383	0.697368	0.551724	HOVON
A2ML1																							1.95986	1.24597	3.08278	0.00359636	1.87139	1.17651	2.97669	0.00813561	0.584732	0.526316	0.706897	HOVON
AAMDC																							1.83859	1.14332	2.95666	0.0119866	1.95373	1.18617	3.21797	0.00852489	0.629991	0.657895	0.551724	HOVON
ABCA1																							2.23646	1.39164	3.59415	0.000883169	1.94725	1.20375	3.15	0.00661536	0.639519	0.644737	0.655172	HOVON
ABCA11P																							1.68254	1.07206	2.64066	0.023664	1.72928	1.08557	2.75469	0.0211336	0.576565	0.513158	0.706897	HOVON
ABCB1 /// ABCB4																							1.8934	1.19942	2.98893	0.0061325	1.94437	1.20747	3.13099	0.00622742	0.608439	0.578947	0.672414	HOVON
ABCB8																							1.90175	1.19035	3.03831	0.00716912	1.70209	1.05021	2.75861	0.030865	0.592559	0.631579	0.568966	HOVON
ABCC9																							1.90067	1.20192	3.00565	0.0060227	1.62314	1.01506	2.59549	0.0431388	0.612069	0.578947	0.655172	HOVON
ABCG1																							2.25029	1.40718	3.59855	0.000709123	1.9169	1.17632	3.12375	0.00900851	0.689201	0.631579	0.689655	HOVON
ABL2																							1.81394	1.15442	2.85023	0.00980047	2.22149	1.39362	3.54114	0.000793303	0.628857	0.526316	0.706897	HOVON
AC002059.10																							1.80683	1.12771	2.89493	0.0139055	1.75694	1.09137	2.82842	0.0203477	0.597096	0.644737	0.551724	HOVON
AC004941.5																							1.58333	1.00343	2.49835	0.0483054	2.20526	1.35073	3.60041	0.00156669	0.512704	0.578947	0.568966	HOVON
AC004951.6 /// AX747182																							1.87748	1.19503	2.94965	0.00627669	2.19998	1.38865	3.48534	0.000783521	0.601293	0.526316	0.724138	HOVON
AC007292.3																							2.01063	1.27464	3.17157	0.00266918	1.8266	1.15162	2.89719	0.0104739	0.657214	0.552632	0.724138	HOVON
AC010145.3 /// MYCNUN																							1.82643	1.16192	2.87096	0.0090458	2.00059	1.24908	3.20425	0.00390915	0.586547	0.526316	0.689655	HOVON
AC017104.6																							1.78307	1.10847	2.86824	0.0170999	1.82282	1.10256	3.01359	0.0192537	0.623412	0.657895	0.551724	HOVON
AC018462.2 /// BC071802																							2.06553	1.2546	3.40062	0.00434972	1.93078	1.16222	3.20758	0.0110715	0.602654	0.710526	0.551724	HOVON
AC018755.16																							2.06258	1.29433	3.28684	0.00232579	1.88571	1.17971	3.01422	0.00803573	0.618194	0.618421	0.62069	HOVON
AC018816.3																							2.06419	1.3146	3.24119	0.00164316	2.23634	1.40789	3.55226	0.000652235	0.634528	0.513158	0.775862	HOVON
AC025442.3																							1.84365	1.17368	2.89606	0.00793065	1.88284	1.18901	2.98156	0.00697328	0.599932	0.513158	0.689655	HOVON
AC078883.3 /// AC078883.4																							1.65937	1.05588	2.60778	0.0281136	1.8787	1.18183	2.98648	0.00766742	0.592786	0.539474	0.655172	HOVON
AC092620.2																							1.70539	1.08367	2.6838	0.02104	1.78406	1.12127	2.83863	0.0145656	0.545145	0.552632	0.637931	HOVON
AC141928.1																							2.08129	1.29884	3.33508	0.0023125	2.32293	1.43441	3.76183	0.000610988	0.646665	0.644737	0.62069	HOVON
ACAN																							1.9323	1.21495	3.07322	0.00539629	1.878	1.17731	2.99571	0.00816704	0.612976	0.618421	0.586207	HOVON
ACRV1																							2.0579	1.30692	3.24041	0.00183637	1.862	1.1539	3.00464	0.0108877	0.566924	0.552632	0.672414	HOVON
ACSM5																							1.91347	1.176	3.11343	0.00898358	1.82481	1.10217	3.02126	0.0193807	0.589383	0.684211	0.534483	HOVON
ACTG2																							2.18939	1.32248	3.62455	0.00231371	2.24415	1.34889	3.73359	0.00185651	0.604469	0.723684	0.551724	HOVON
ACTL10																							2.14742	1.36059	3.38928	0.00102918	1.88739	1.17231	3.03867	0.00894243	0.629424	0.565789	0.689655	HOVON
ACTN4																							1.86873	1.1515	3.03268	0.0113739	1.76417	1.07587	2.89281	0.0244626	0.609914	0.684211	0.551724	HOVON
ACTR3BP2																							2.22769	1.40377	3.53521	0.000675308	2.0692	1.2944	3.30778	0.00238084	0.643829	0.605263	0.689655	HOVON
ACTR5																							2.33114	1.44091	3.7714	0.000564562	2.2908	1.41245	3.71537	0.000780627	0.673548	0.671053	0.672414	HOVON
ADAD2																							2.50561	1.48883	4.21681	0.000543247	2.54801	1.50518	4.31336	0.00049682	0.626248	0.75	0.568966	HOVON
ADAM12																							1.99	1.2575	3.14921	0.00330016	2.03897	1.27604	3.25806	0.00288886	0.635209	0.592105	0.689655	HOVON
ADAM21																							2.02184	1.27772	3.19933	0.00264175	1.91009	1.18943	3.06738	0.00741138	0.620576	0.578947	0.689655	HOVON
ADAM5																							1.94582	1.2383	3.05757	0.0038903	1.96311	1.23904	3.11029	0.00406796	0.591425	0.526316	0.706897	HOVON
ADAMTS14																							2.03259	1.2274	3.366	0.00584902	2.06826	1.24086	3.44738	0.00530617	0.629424	0.723684	0.534483	HOVON
ADARB2-AS1																							1.92939	1.22612	3.03602	0.00449296	2.16199	1.34442	3.47674	0.00146757	0.545145	0.539474	0.655172	HOVON
ADCY1																							2.20912	1.3601	3.58813	0.00136115	2.24677	1.37177	3.67991	0.00130153	0.636683	0.684211	0.586207	HOVON
ADCY2																							2.0427	1.24985	3.33849	0.00437494	1.89761	1.14224	3.15252	0.0133811	0.634982	0.697368	0.551724	HOVON
ADCY6																							1.69797	1.08161	2.66558	0.0213967	1.84759	1.15608	2.95275	0.0102805	0.633054	0.513158	0.706897	HOVON
ADORA1																							1.89047	1.17925	3.03065	0.00817653	2.46209	1.49202	4.0629	0.000422408	0.606171	0.644737	0.568966	HOVON
ADORA2A /// SPECC1L-ADORA2A																							1.72246	1.09111	2.71912	0.0195808	1.73565	1.08063	2.78771	0.0225649	0.582804	0.578947	0.62069	HOVON
AEN																							1.65526	1.03922	2.63646	0.0338404	1.67489	1.03807	2.70238	0.0345988	0.546506	0.618421	0.568966	HOVON
AF001548.5																							1.61477	1.02108	2.55365	0.040445	1.70689	1.06643	2.73198	0.0258824	0.564995	0.592105	0.586207	HOVON
AF075036 /// OR7D2																							1.85389	1.17647	2.92137	0.0078046	1.93054	1.20869	3.08348	0.00589992	0.590858	0.565789	0.655172	HOVON
AF279780																							1.98478	1.21526	3.24157	0.00616425	2.12278	1.27728	3.52796	0.00368166	0.60515	0.697368	0.551724	HOVON
AF289551																							2.36065	1.47724	3.77236	0.00032896	2.51747	1.5615	4.05872	0.000151411	0.650975	0.631579	0.672414	HOVON
AFAP1L1																							2.15205	1.33721	3.46341	0.00159469	2.34567	1.44482	3.8082	0.000564089	0.621824	0.657895	0.603448	HOVON
AFAP1L2																							2.13031	1.34653	3.37033	0.00123292	2.00158	1.26014	3.17927	0.00328895	0.643035	0.592105	0.672414	HOVON
AFF4																							1.89706	1.17449	3.06417	0.00885966	2.24619	1.37448	3.67076	0.00124123	0.581216	0.671053	0.551724	HOVON
AGAP1																							2.38752	1.49304	3.81788	0.000279715	2.27866	1.41087	3.68022	0.00075923	0.651883	0.631579	0.672414	HOVON
AGBL2																							1.67667	1.05986	2.65244	0.0272167	1.68846	1.04128	2.73788	0.0336717	0.593466	0.592105	0.586207	HOVON
AHCTF1																							1.61768	1.00216	2.61126	0.0489781	1.70261	1.04436	2.77575	0.0328419	0.580989	0.671053	0.534483	HOVON
AIM1L																							1.98085	1.232	3.18488	0.00478662	1.87511	1.16126	3.02777	0.0101253	0.64088	0.657895	0.603448	HOVON
AJUBA																							1.8498	1.15849	2.95362	0.00999087	1.79886	1.11748	2.8957	0.0156381	0.672187	0.631579	0.655172	HOVON
AK021933																							2.02478	1.27904	3.20532	0.00261202	2.10305	1.31439	3.36494	0.00193578	0.591765	0.592105	0.62069	HOVON
AK023627 /// TCTE3																							1.91766	1.20914	3.04137	0.00565731	1.85973	1.16043	2.98044	0.00992967	0.624887	0.605263	0.637931	HOVON
AK024936																							1.98156	1.23156	3.18829	0.00482764	2.09774	1.25658	3.502	0.00460484	0.633621	0.657895	0.62069	HOVON
AK026905																							1.65117	1.03495	2.63429	0.0353708	1.78146	1.10996	2.85919	0.0167495	0.591992	0.631579	0.551724	HOVON
AK074476																							1.86444	1.17916	2.94798	0.00769963	1.95903	1.22778	3.1258	0.00479072	0.630218	0.592105	0.655172	HOVON
AK090844																							2.59916	1.59712	4.22989	0.000120889	2.86729	1.73617	4.73533	3.86745e-05	0.625907	0.684211	0.62069	HOVON
AK096803 /// RP11-395B7.2																							2.09721	1.32181	3.32748	0.00166319	2.18614	1.36294	3.50652	0.00117684	0.652904	0.605263	0.672414	HOVON
AK097119 /// RP11-73M18.6																							1.6957	1.07407	2.6771	0.0234097	1.85662	1.15757	2.97784	0.0102588	0.60152	0.578947	0.62069	HOVON
AK1																							2.18321	1.36364	3.49536	0.00114754	1.84298	1.11053	3.05851	0.018001	0.601974	0.631579	0.62069	HOVON
AK126278 /// CUL4A																							1.62334	1.02066	2.5819	0.0407225	1.69417	1.05109	2.73072	0.0304235	0.591084	0.618421	0.568966	HOVON
AK128734 /// JAK1																							2.12166	1.31847	3.41414	0.00194165	2.37221	1.44423	3.89648	0.000645561	0.621257	0.657895	0.62069	HOVON
AK8																							1.64653	1.04844	2.5858	0.0303593	1.6001	1.01225	2.52935	0.0442133	0.573389	0.526316	0.637931	HOVON
AKAP17A																							2.07655	1.27099	3.39267	0.00353018	2.12416	1.28702	3.50581	0.00320877	0.61275	0.697368	0.568966	HOVON
AKAP4																							1.75559	1.10054	2.80052	0.0181744	2.17849	1.33251	3.56154	0.00190563	0.620917	0.631579	0.603448	HOVON
AKAP8L																							1.94859	1.21188	3.13316	0.00590491	1.90752	1.18333	3.07491	0.00802683	0.604129	0.657895	0.586207	HOVON
AKNAD1																							2.30832	1.4314	3.72248	0.000601417	2.22336	1.36527	3.62078	0.00132137	0.621257	0.657895	0.62069	HOVON
AL133493.2																							2.2796	1.44488	3.59656	0.000397275	2.27502	1.39639	3.70647	0.000964348	0.628516	0.552632	0.724138	HOVON
ALDH1L1																							1.89037	1.18855	3.0066	0.00715454	2.30377	1.42003	3.73749	0.000723758	0.601066	0.618421	0.637931	HOVON
ALMS1-IT1																							1.72118	1.07068	2.7669	0.0249651	1.76921	1.09144	2.86788	0.020614	0.602541	0.657895	0.586207	HOVON
ALOX15B																							1.75714	1.11847	2.76051	0.0144557	1.68	1.05853	2.66633	0.0277143	0.585186	0.539474	0.672414	HOVON
ALOXE3																							1.99036	1.24624	3.17878	0.00395802	1.67584	1.03802	2.70558	0.0346315	0.595962	0.618421	0.637931	HOVON
AMACR																							2.27056	1.34888	3.82203	0.00202638	2.28656	1.35454	3.85987	0.00196192	0.643716	0.75	0.534483	HOVON
AMIGO1																							1.73294	1.1031	2.72241	0.0170459	1.93335	1.2151	3.07617	0.00540015	0.595508	0.526316	0.672414	HOVON
AMPD3																							1.98341	1.25741	3.12858	0.00322965	1.66821	1.04079	2.67385	0.0334965	0.599365	0.526316	0.724138	HOVON
ANGEL1																							1.92315	1.19517	3.09455	0.00704773	1.90007	1.17246	3.07922	0.00916372	0.613657	0.657895	0.62069	HOVON
ANKDD1A																							2.74937	1.68726	4.48007	4.91173e-05	2.61526	1.59517	4.28768	0.00013825	0.685799	0.684211	0.689655	HOVON
ANKRD13D																							1.62575	1.03449	2.55494	0.0351198	1.8355	1.13914	2.95753	0.012588	0.582123	0.513158	0.655172	HOVON
ANKRD16																							1.8497	1.13172	3.02316	0.0141421	1.73488	1.0542	2.85506	0.0301869	0.583144	0.697368	0.517241	HOVON
ANKRD20A12P																							2.13409	1.34791	3.37879	0.00122285	2.05432	1.28743	3.27802	0.00253062	0.654038	0.592105	0.689655	HOVON
ANKRD23 /// ANKRD39																							1.85621	1.16871	2.94813	0.00878114	1.71344	1.06791	2.74917	0.0255919	0.579741	0.605263	0.62069	HOVON
ANKRD26P3																							1.81852	1.14375	2.89138	0.0114819	1.90602	1.1704	3.104	0.0095331	0.611729	0.618421	0.603448	HOVON
ANKRD52																							1.64597	1.01797	2.66137	0.0420898	1.73615	1.06727	2.82422	0.0262691	0.583938	0.671053	0.517241	HOVON
ANKS6																							2.19905	1.38879	3.48204	0.000777789	1.75416	1.05792	2.90859	0.0293904	0.631466	0.539474	0.741379	HOVON
ANO1																							1.81484	1.15471	2.85236	0.00978037	1.86193	1.15299	3.0068	0.0110179	0.611388	0.539474	0.689655	HOVON
AP000347.2																							1.78064	1.13179	2.80147	0.0125821	1.80451	1.13646	2.86526	0.0123429	0.58961	0.539474	0.689655	HOVON
AP001063.1																							1.60402	1.01959	2.52345	0.0409658	1.60967	1.0158	2.55072	0.0426918	0.571801	0.552632	0.62069	HOVON
AP001171.1																							1.87176	1.18394	2.9592	0.00730818	2.34805	1.41736	3.88986	0.000918896	0.646211	0.592105	0.672414	HOVON
AP3D1																							1.67808	1.06854	2.63532	0.0245868	1.79682	1.13284	2.84998	0.0127769	0.565563	0.526316	0.672414	HOVON
AP3M2																							1.67841	1.06884	2.63562	0.0245043	1.70519	1.07453	2.70601	0.0235105	0.592332	0.526316	0.689655	HOVON
AP5Z1 /// MIR4656																							2.5195	1.57011	4.04296	0.000128307	3.21329	1.94489	5.30891	5.19752e-06	0.666289	0.644737	0.706897	HOVON
APCS																							2.22242	1.34939	3.66029	0.00170655	2.18002	1.31371	3.61762	0.00256253	0.625454	0.710526	0.568966	HOVON
APOBEC2																							2.28699	1.45355	3.59829	0.000347055	2.7001	1.67858	4.34329	4.21066e-05	0.692037	0.526316	0.775862	HOVON
APOC2																							1.96114	1.23227	3.12113	0.00449843	2.20723	1.37669	3.53882	0.00101165	0.613997	0.618421	0.603448	HOVON
AQP12A /// AQP12B																							1.81055	1.1538	2.84113	0.00981525	1.67342	1.05253	2.66056	0.0295273	0.59789	0.513158	0.706897	HOVON
ARHGAP11A																							1.81935	1.1467	2.88659	0.0110474	1.73961	1.0952	2.76318	0.0190187	0.550817	0.605263	0.603448	HOVON
ARHGAP23																							1.98249	1.2066	3.25731	0.00690752	2.25651	1.34779	3.77791	0.00196765	0.66039	0.710526	0.551724	HOVON
ARHGAP32																							2.8601	1.80602	4.52942	7.46198e-06	3.05711	1.90323	4.91057	3.81024e-06	0.664133	0.578947	0.775862	HOVON
ARHGAP35																							1.80352	1.11653	2.91319	0.0159297	2.29163	1.395	3.76455	0.00105867	0.610481	0.671053	0.534483	HOVON
ARHGAP4																							1.798	1.13353	2.85198	0.0126866	2.05068	1.25381	3.35402	0.00422275	0.599932	0.605263	0.637931	HOVON
ARHGAP5-AS1																							1.8964	1.16843	3.07791	0.00959931	1.83173	1.11798	3.00116	0.0162759	0.620463	0.684211	0.551724	HOVON
ARHGEF26																							1.96928	1.24786	3.10776	0.0036001	1.82318	1.11974	2.96852	0.0157494	0.621824	0.539474	0.706897	HOVON
ARHGEF37																							1.89978	1.19553	3.01888	0.006613	1.85571	1.15886	2.97159	0.0100608	0.647799	0.605263	0.655172	HOVON
ARID5A																							2.00112	1.26667	3.16145	0.00294843	2.10213	1.31079	3.37121	0.00204938	0.650975	0.565789	0.706897	HOVON
ARL3																							3.24043	1.92912	5.44308	8.86926e-06	3.07443	1.81052	5.22069	3.22168e-05	0.684664	0.736842	0.672414	HOVON
ARMC7																							1.97516	1.24809	3.12579	0.0036585	2.12661	1.32643	3.40949	0.00173074	0.600953	0.592105	0.655172	HOVON
ARMCX1																							1.78386	1.1336	2.80713	0.0123479	1.82456	1.14279	2.91305	0.0117649	0.623185	0.552632	0.672414	HOVON
ARPIN																							1.82966	1.13209	2.95708	0.0136451	1.84209	1.12671	3.01171	0.0148676	0.594487	0.671053	0.568966	HOVON
ASB16-AS1																							1.72432	1.07261	2.772	0.0244912	1.73694	1.07469	2.80728	0.0241945	0.549569	0.657895	0.534483	HOVON
ASB6																							1.93729	1.18647	3.16324	0.00820671	2.19076	1.32568	3.62034	0.00221337	0.602541	0.697368	0.517241	HOVON
ASCL1																							2.00734	1.27503	3.16025	0.00261906	2.40517	1.50992	3.83121	0.000220173	0.636003	0.552632	0.706897	HOVON
ASH1L																							1.72768	1.0858	2.74901	0.0210363	1.83322	1.14014	2.9476	0.0123764	0.57804	0.618421	0.568966	HOVON
ATAD3A /// ATAD3B																							2.12731	1.3531	3.34449	0.00107591	2.31504	1.45238	3.69008	0.000417301	0.613657	0.526316	0.758621	HOVON
ATAT1																							1.59728	1.0152	2.51309	0.0428475	1.63834	1.01807	2.63652	0.0419769	0.577132	0.552632	0.603448	HOVON
ATHL1 /// LOC101930595																							2.50735	1.58316	3.97106	8.9174e-05	2.99187	1.84673	4.8471	8.51514e-06	0.68353	0.578947	0.793103	HOVON
ATMIN																							2.27195	1.39376	3.70346	0.000995862	1.97754	1.19775	3.26499	0.00769149	0.646552	0.684211	0.62069	HOVON
ATN1																							2.5094	1.59058	3.95899	7.65423e-05	2.92044	1.79612	4.74856	1.55186e-05	0.678085	0.565789	0.793103	HOVON
ATP1A1-AS1																							1.91563	1.17319	3.12793	0.00936503	2.08432	1.25945	3.44943	0.00427062	0.614451	0.697368	0.534483	HOVON
ATP5J2-PTCD1 /// PTCD1																							2.52974	1.60026	3.99907	7.1201e-05	2.96426	1.81172	4.85	1.52067e-05	0.62466	0.565789	0.775862	HOVON
ATP6V1G2-DDX39B /// DDX39B /// SNORD84																							1.90339	1.15796	3.12868	0.0111368	2.11808	1.27763	3.51138	0.00361508	0.578721	0.710526	0.517241	HOVON
ATP6V1G3																							1.67897	1.0671	2.64168	0.0250394	1.78909	1.11229	2.87768	0.0164471	0.6098	0.552632	0.672414	HOVON
ATP7B																							2.13019	1.30896	3.46667	0.00233806	1.94312	1.16183	3.24978	0.0113542	0.604356	0.684211	0.586207	HOVON
ATP9B																							1.84728	1.17174	2.91228	0.00823334	2.03831	1.28297	3.23835	0.0025704	0.600272	0.565789	0.672414	HOVON
ATRNL1																							1.61506	1.02755	2.53848	0.0377306	1.63175	1.0358	2.57056	0.0347151	0.578607	0.539474	0.637931	HOVON
ATXN2																							1.79345	1.13391	2.83659	0.0125165	2.19316	1.36567	3.52206	0.00115647	0.596983	0.592105	0.586207	HOVON
AUTS2																							2.64913	1.52346	4.60655	0.000557764	3.08793	1.73642	5.49135	0.000123671	0.693285	0.789474	0.551724	HOVON
AX747405																							1.87846	1.16143	3.03814	0.0101691	1.71376	1.05557	2.78236	0.0293548	0.55025	0.671053	0.517241	HOVON
AX748267																							2.2046	1.37582	3.53263	0.00101543	2.54886	1.55133	4.18782	0.000221374	0.649841	0.644737	0.637931	HOVON
AXIN1																							1.99304	1.23238	3.22319	0.0049252	1.80394	1.10537	2.94397	0.0182329	0.611388	0.671053	0.568966	HOVON
B3GAT3																							1.73576	1.09455	2.75259	0.0190791	1.68644	1.05079	2.70661	0.0303697	0.612069	0.605263	0.637931	HOVON
B3GNT1																							2.7494	1.55713	4.85456	0.000489162	2.54288	1.41499	4.56981	0.0018047	0.695554	0.802632	0.534483	HOVON
B3GNT6																							2.0042	1.25479	3.20118	0.00361522	2.21841	1.36208	3.61309	0.00136648	0.620803	0.631579	0.637931	HOVON
B3GNT7																							2.11514	1.27719	3.50284	0.00360786	2.04203	1.20571	3.45847	0.00791105	0.615132	0.723684	0.568966	HOVON
B3GNT9																							2.78109	1.57656	4.90591	0.000412496	3.2258	1.79961	5.78226	8.38171e-05	0.665608	0.802632	0.517241	HOVON
B9D1																							2.27276	1.39109	3.71324	0.00104602	2.49894	1.5222	4.10243	0.00029324	0.666175	0.697368	0.586207	HOVON
BAGE2 /// BAGE3 /// BAGE5 /// KMT2C																							1.98729	1.24537	3.1712	0.00397351	2.57661	1.57409	4.21763	0.00016699	0.591311	0.631579	0.603448	HOVON
BBS4																							1.87383	1.18735	2.95721	0.00698289	1.73585	1.08606	2.7744	0.0211661	0.629083	0.552632	0.689655	HOVON
BC015774 /// SEPT7P2																							1.85699	1.17949	2.92364	0.00752089	1.74661	1.09446	2.78735	0.0193634	0.619669	0.552632	0.706897	HOVON
BC022047																							1.78109	1.13365	2.79827	0.0122732	1.7722	1.10881	2.83248	0.0167715	0.580649	0.513158	0.706897	HOVON
BC037861 /// CTD-2036P10.3																							1.73699	1.09843	2.74677	0.018201	1.88082	1.17555	3.00921	0.00842735	0.596983	0.592105	0.603448	HOVON
BC039537 /// RP11-30L15.6																							2.19451	1.32414	3.63697	0.00229441	2.58209	1.53087	4.35516	0.000375797	0.671847	0.723684	0.568966	HOVON
BC039686																							2.35469	1.45368	3.81418	0.000501096	2.11867	1.29586	3.46394	0.00276038	0.614338	0.671053	0.603448	HOVON
BC041363																							1.65503	1.05077	2.60679	0.0297335	1.97607	1.22726	3.18176	0.00506919	0.555014	0.565789	0.62069	HOVON
BC042022 /// LOC100506331																							2.0877	1.32552	3.28813	0.00149395	2.21079	1.37112	3.56469	0.0011344	0.625227	0.526316	0.758621	HOVON
BC042091 /// RP11-752D24.2																							1.77841	1.10108	2.8724	0.0185911	2.04344	1.24825	3.34518	0.00448682	0.597436	0.671053	0.534483	HOVON
BC042811 /// RP11-340I6.8																							2.22952	1.41259	3.51891	0.000574334	2.08561	1.29521	3.35835	0.00249294	0.642241	0.565789	0.724138	HOVON
BC043400 /// RP11-875O11.1																							1.75807	1.11631	2.76877	0.0149018	1.83569	1.11334	3.02671	0.017277	0.592899	0.552632	0.672414	HOVON
BC065766 /// MALSU1																							1.67554	1.06684	2.63155	0.0250356	1.71661	1.08137	2.725	0.0219195	0.58235	0.513158	0.672414	HOVON
BCAS4																							1.95223	1.23672	3.0817	0.00407713	1.70362	1.06819	2.71706	0.0252911	0.592559	0.513158	0.724138	HOVON
BCDIN3D																							1.97168	1.25109	3.1073	0.00344242	2.16744	1.35782	3.45979	0.00118732	0.592899	0.565789	0.655172	HOVON
BCDIN3D-AS1																							1.86556	1.18394	2.93961	0.00719341	1.97708	1.2459	3.13737	0.00381387	0.666402	0.565789	0.689655	HOVON
BCL2																							1.90975	1.21067	3.01249	0.00540193	1.66397	1.04266	2.65551	0.0327498	0.647232	0.552632	0.689655	HOVON
BCL2L12																							1.89261	1.17624	3.04528	0.00856761	2.05407	1.26328	3.33986	0.00370438	0.624093	0.657895	0.568966	HOVON
BCL3 /// MIR8085																							2.01849	1.27672	3.19124	0.0026535	1.94894	1.2308	3.08609	0.00443383	0.629424	0.565789	0.706897	HOVON
BCOR																							1.93197	1.21965	3.06033	0.00501563	1.8815	1.18596	2.98496	0.00726871	0.625454	0.592105	0.637931	HOVON
BEGAIN																							2.43943	1.51398	3.93058	0.000248261	2.16827	1.32262	3.55459	0.00215025	0.642355	0.657895	0.655172	HOVON
BGN																							2.00501	1.26126	3.18735	0.00326744	1.79008	1.10748	2.89342	0.0174707	0.630898	0.605263	0.637931	HOVON
BHLHE22																							2.06478	1.27649	3.33986	0.003128	2.10825	1.29247	3.43895	0.00281164	0.662659	0.671053	0.637931	HOVON
BLOC1S3																							1.93903	1.19807	3.13826	0.00702667	1.87484	1.14997	3.05661	0.0117257	0.606397	0.671053	0.551724	HOVON
BMPR1B																							2.13109	1.34581	3.3746	0.00125367	1.86858	1.1538	3.02616	0.0110357	0.629877	0.578947	0.689655	HOVON
BOC																							2.53611	1.61214	3.98964	5.67614e-05	2.671	1.66337	4.28901	4.78728e-05	0.683757	0.526316	0.827586	HOVON
BPIFA2																							1.7674	1.11449	2.80283	0.0154913	1.71805	1.07968	2.73388	0.0224059	0.606738	0.605263	0.603448	HOVON
BRD1 /// LOC90834																							2.67361	1.69249	4.22347	2.49148e-05	3.1129	1.9433	4.98644	2.31613e-06	0.686706	0.565789	0.810345	HOVON
BRS3																							2.15373	1.36872	3.38898	0.000909849	2.20214	1.38976	3.48939	0.000775454	0.596529	0.539474	0.706897	HOVON
BTF3P12 /// BTF3P12																							2.15092	1.28826	3.59123	0.00340647	1.81565	1.06311	3.10087	0.028957	0.634528	0.736842	0.534483	HOVON
BTNL9																							2.20931	1.40229	3.48079	0.000631424	2.41082	1.48772	3.90668	0.000353108	0.642922	0.552632	0.741379	HOVON
C10orf32																							1.95177	1.23557	3.08312	0.00414669	1.91915	1.20036	3.06838	0.00647509	0.565222	0.578947	0.672414	HOVON
C10orf82																							2.01721	1.28125	3.17592	0.00244425	1.9954	1.25705	3.16743	0.00338607	0.582577	0.513158	0.724138	HOVON
C10orf85																							1.9855	1.23984	3.17961	0.00430657	1.82742	1.1264	2.96473	0.0146034	0.636003	0.644737	0.637931	HOVON
C11orf30																							1.91338	1.18935	3.07819	0.00747821	1.87263	1.138	3.08151	0.0135617	0.588249	0.657895	0.568966	HOVON
C11orf31																							1.69467	1.08014	2.65881	0.021707	1.61679	1.01699	2.57034	0.042234	0.588702	0.513158	0.689655	HOVON
C11orf44																							1.82947	1.13253	2.9553	0.0135642	1.97131	1.20025	3.23772	0.00734049	0.579855	0.671053	0.517241	HOVON
C11orf80																							1.86949	1.18782	2.94237	0.00685625	1.85262	1.15943	2.96025	0.00992024	0.600386	0.552632	0.672414	HOVON
C14orf105																							2.4111	1.51865	3.82801	0.000190324	2.17825	1.36151	3.48495	0.0011661	0.661525	0.605263	0.741379	HOVON
C14orf28																							1.74258	1.08802	2.79093	0.0208319	1.69917	1.04903	2.75224	0.0312006	0.596642	0.644737	0.551724	HOVON
C15orf39																							2.42564	1.5187	3.8742	0.000208076	2.20829	1.37715	3.54105	0.00100818	0.655399	0.618421	0.689655	HOVON
C15orf57																							2.01821	1.21887	3.34175	0.00634829	1.80084	1.07571	3.01476	0.0252484	0.599138	0.723684	0.517241	HOVON
C15orf62																							1.63603	1.03711	2.58083	0.0342907	1.61946	1.01191	2.59179	0.0445061	0.596075	0.578947	0.62069	HOVON
C16orf71																							1.72695	1.0999	2.71148	0.0176133	1.90559	1.19159	3.04741	0.00710813	0.578947	0.526316	0.672414	HOVON
C17orf70																							1.94141	1.22057	3.08794	0.00508286	2.01347	1.24765	3.24936	0.00415595	0.612976	0.605263	0.62069	HOVON
C1orf101																							1.61851	1.03129	2.5401	0.0362631	1.74515	1.09278	2.78697	0.0197304	0.560685	0.513158	0.655172	HOVON
C1orf167																							2.18692	1.31074	3.64877	0.00273537	2.51273	1.47167	4.29023	0.000736588	0.640426	0.736842	0.517241	HOVON
C1orf198																							2.42538	1.50577	3.90662	0.000269588	2.10475	1.2873	3.44127	0.00300953	0.684437	0.657895	0.655172	HOVON
C1orf21																							1.71942	1.09453	2.70108	0.0186763	1.59601	1.00275	2.54026	0.0486636	0.625227	0.526316	0.706897	HOVON
C1orf228																							1.89827	1.20754	2.98411	0.00548499	1.8762	1.18574	2.96871	0.00719614	0.634755	0.539474	0.724138	HOVON
C1orf35																							1.81791	1.11256	2.97043	0.0170457	2.13718	1.29738	3.52058	0.00286126	0.597663	0.697368	0.517241	HOVON
C1orf50																							1.89064	1.18855	3.00744	0.00715949	2.0343	1.2712	3.25549	0.00307424	0.580195	0.618421	0.603448	HOVON
C1orf50 /// LOC100129924																							1.70474	1.07984	2.69127	0.0220387	1.90218	1.18975	3.04122	0.00723864	0.579515	0.578947	0.62069	HOVON
C1orf56																							2.00781	1.27711	3.15659	0.00253165	1.99365	1.25774	3.16014	0.00332856	0.594828	0.513158	0.758621	HOVON
C1QTNF7																							2.47827	1.57036	3.91111	9.67342e-05	2.62964	1.61866	4.27205	9.41529e-05	0.678312	0.526316	0.810345	HOVON
C20orf203																							2.29102	1.45134	3.61652	0.000372041	2.08533	1.29427	3.35987	0.00252847	0.63294	0.565789	0.758621	HOVON
C21orf2																							1.9713	1.2471	3.11605	0.00367012	1.75362	1.0972	2.80276	0.0188911	0.597096	0.513158	0.724138	HOVON
C21orf88																							1.76077	1.12074	2.76631	0.0141079	2.08363	1.31191	3.30933	0.00187015	0.593466	0.513158	0.689655	HOVON
C22orf34																							1.7416	1.09115	2.77979	0.0200388	1.64515	1.02881	2.63075	0.0376595	0.620236	0.631579	0.603448	HOVON
C2CD4C																							1.9039	1.20884	2.99858	0.00546375	1.82091	1.14576	2.89391	0.0112251	0.626021	0.552632	0.655172	HOVON
C3orf20																							1.70063	1.08043	2.67683	0.021779	1.64775	1.0399	2.61091	0.0334578	0.579741	0.552632	0.637931	HOVON
C3orf49																							2.21936	1.32897	3.70631	0.00231187	2.22901	1.31804	3.76959	0.002789	0.658348	0.736842	0.534483	HOVON
C3orf55																							1.86449	1.17905	2.94842	0.00771328	1.70419	1.06873	2.71749	0.0251448	0.583711	0.578947	0.62069	HOVON
C3P1																							2.34745	1.39453	3.95153	0.00132017	2.38705	1.40359	4.0596	0.0013213	0.629764	0.75	0.534483	HOVON
C5orf58																							1.83681	1.16481	2.8965	0.00888474	2.01065	1.26451	3.19707	0.00315975	0.588929	0.565789	0.655172	HOVON
C6orf118																							1.63196	1.03825	2.56517	0.0337826	1.71475	1.07628	2.73198	0.0232496	0.58598	0.539474	0.655172	HOVON
C6orf15																							1.72804	1.09997	2.71473	0.0176251	1.72126	1.07659	2.75196	0.0233169	0.589383	0.513158	0.706897	HOVON
C7orf61																							1.91857	1.21801	3.02209	0.00494383	1.68584	1.04065	2.73104	0.0338506	0.596983	0.539474	0.689655	HOVON
C7orf73 /// LOC101930655 /// SLC13A4																							1.85754	1.14961	3.00141	0.0114235	2.21424	1.35074	3.62974	0.00162035	0.596983	0.671053	0.534483	HOVON
C8orf58																							1.93545	1.23024	3.04492	0.00428741	1.84192	1.15374	2.94058	0.0104931	0.662999	0.526316	0.775862	HOVON
C9orf9																							1.73252	1.07295	2.79753	0.0245766	2.43955	1.46024	4.07562	0.00065955	0.592672	0.671053	0.551724	HOVON
CA12																							2.64323	1.53826	4.54193	0.000432924	2.68441	1.55704	4.62804	0.000380433	0.692377	0.776316	0.534483	HOVON
CA9																							1.63562	1.03148	2.59361	0.0364645	1.6143	1.01619	2.56443	0.0425611	0.57373	0.605263	0.568966	HOVON
CAB39L																							1.67176	1.04771	2.66753	0.0311268	1.74884	1.07685	2.84018	0.0238696	0.537886	0.631579	0.534483	HOVON
CABP4																							1.83002	1.164	2.87711	0.00884939	1.93308	1.18237	3.16043	0.00859184	0.600839	0.539474	0.637931	HOVON
CACFD1																							2.14085	1.36117	3.36714	0.000986106	2.58006	1.60731	4.14152	8.6599e-05	0.673094	0.539474	0.758621	HOVON
CACNA1A /// LOC100507353																							1.92918	1.19875	3.10468	0.00679594	2.17165	1.31383	3.58954	0.0024905	0.647913	0.657895	0.586207	HOVON
CACNG7																							2.16427	1.31629	3.55855	0.00234116	2.25538	1.35206	3.76222	0.00183756	0.651656	0.710526	0.568966	HOVON
CACUL1																							1.82063	1.14011	2.90735	0.0121058	1.9527	1.21512	3.13799	0.0056921	0.600499	0.631579	0.62069	HOVON
CALCA																							2.08124	1.32405	3.27142	0.00149105	2.01429	1.26457	3.2085	0.00319633	0.595168	0.513158	0.758621	HOVON
CALD1																							2.2974	1.34939	3.91143	0.00218637	2.36982	1.37831	4.07459	0.00180636	0.633394	0.763158	0.534483	HOVON
CALML3																							1.65196	1.04497	2.61153	0.0316973	1.7096	1.07555	2.71743	0.0233297	0.590404	0.592105	0.603448	HOVON
CAMK1G																							1.99541	1.26891	3.13787	0.0027799	1.90795	1.20424	3.02286	0.00593158	0.614451	0.539474	0.706897	HOVON
CAPN1																							1.81094	1.15118	2.84881	0.0101982	1.78939	1.12086	2.85667	0.0147683	0.602087	0.552632	0.689655	HOVON
CAPN12																							1.85833	1.17612	2.93626	0.00793134	1.67737	1.03174	2.727	0.0369791	0.608893	0.578947	0.637931	HOVON
CAPS																							1.96974	1.22973	3.15507	0.00479799	2.17218	1.33248	3.54103	0.00186322	0.645304	0.644737	0.62069	HOVON
CASC15																							2.12276	1.27254	3.54103	0.00393776	2.10456	1.25467	3.53015	0.00480742	0.617967	0.736842	0.517241	HOVON
CATIP-AS1																							2.07991	1.32386	3.26773	0.00148748	1.97676	1.24487	3.13896	0.00387324	0.588135	0.513158	0.724138	HOVON
CBFA2T3																							2.37	1.49318	3.76169	0.000251385	2.25413	1.40375	3.61966	0.000769708	0.678993	0.592105	0.758621	HOVON
CBS																							2.16895	1.35361	3.4754	0.00128804	2.42986	1.50182	3.93136	0.000298551	0.657554	0.644737	0.655172	HOVON
CBY1																							1.95595	1.22463	3.124	0.00498253	1.87779	1.15876	3.04297	0.0105208	0.610141	0.631579	0.637931	HOVON
CC2D1A																							2.06537	1.31166	3.25217	0.00174133	1.99208	1.25735	3.15616	0.00333191	0.615472	0.526316	0.724138	HOVON
CC2D2A																							1.92319	1.18998	3.10815	0.00758202	1.96847	1.21255	3.19565	0.00615254	0.578607	0.671053	0.534483	HOVON
CCAR2																							2.05651	1.30879	3.2314	0.00176547	1.72668	1.08035	2.75968	0.0224307	0.684551	0.513158	0.775862	HOVON
CCDC106																							3.04551	1.84701	5.02169	1.2733e-05	3.20327	1.92796	5.32218	6.98452e-06	0.692151	0.710526	0.655172	HOVON
CCDC14																							1.65598	1.044	2.62671	0.0321217	1.7292	1.07289	2.787	0.0245215	0.592559	0.605263	0.603448	HOVON
CCDC147																							1.87542	1.1488	3.06163	0.0119133	2.27029	1.36045	3.78863	0.00170064	0.621257	0.697368	0.551724	HOVON
CCDC150																							1.74808	1.07673	2.838	0.0238836	1.92228	1.17157	3.15403	0.00968956	0.601293	0.684211	0.534483	HOVON
CCDC152																							1.60758	1.01103	2.55613	0.0448235	1.61546	1.00456	2.59788	0.0478465	0.55422	0.618421	0.551724	HOVON
CCDC157																							1.59796	1.01235	2.52233	0.0441511	1.59975	1.0007	2.5574	0.0496594	0.523934	0.578947	0.551724	HOVON
CCDC171																							1.66036	1.02768	2.68255	0.038312	1.80999	1.09483	2.9923	0.020713	0.596075	0.671053	0.517241	HOVON
CCDC181																							2.56503	1.61773	4.06705	6.19405e-05	2.27288	1.41455	3.65203	0.000690557	0.665495	0.539474	0.793103	HOVON
CCDC33																							2.10802	1.32723	3.34813	0.00158188	2.03755	1.26749	3.27545	0.00329637	0.621597	0.605263	0.672414	HOVON
CCDC38																							2.33562	1.45053	3.76076	0.000482484	2.2461	1.38906	3.63195	0.000966087	0.623185	0.657895	0.62069	HOVON
CCDC40																							2.33791	1.4791	3.69539	0.000277242	2.42261	1.51971	3.86197	0.00020004	0.637364	0.578947	0.741379	HOVON
CCDC57																							1.97961	1.25308	3.12738	0.00342353	2.08797	1.27853	3.40984	0.0032626	0.670599	0.578947	0.741379	HOVON
CCDC64																							2.60372	1.64581	4.11914	4.33557e-05	2.53162	1.58524	4.04298	0.00010066	0.651089	0.526316	0.827586	HOVON
CCDC77																							1.7163	1.07608	2.73743	0.0233406	1.6963	1.0593	2.71634	0.027823	0.593353	0.631579	0.568966	HOVON
CCDC8																							2.02574	1.27619	3.21554	0.00274931	2.18833	1.35877	3.52435	0.0012781	0.647686	0.605263	0.672414	HOVON
CCL27																							1.90279	1.20446	3.00601	0.00582844	1.98016	1.24413	3.15163	0.00396197	0.627495	0.578947	0.672414	HOVON
CD1A																							1.89733	1.18899	3.02767	0.00723304	1.754	1.0904	2.82145	0.0205141	0.596189	0.631579	0.586207	HOVON
CD248																							2.16306	1.36592	3.42539	0.00100371	2.0619	1.27911	3.32376	0.00297374	0.614791	0.565789	0.706897	HOVON
CD40																							1.80082	1.1191	2.89784	0.0153697	1.70621	1.0524	2.7662	0.0302241	0.558643	0.657895	0.551724	HOVON
CD70																							2.03344	1.29065	3.20372	0.0022132	1.85856	1.17121	2.94932	0.00851991	0.614905	0.539474	0.758621	HOVON
CD79B																							1.76022	1.08421	2.85773	0.0221983	1.93053	1.17002	3.1854	0.0100385	0.618875	0.684211	0.534483	HOVON
CDADC1																							1.8283	1.16284	2.87459	0.00896446	1.86691	1.17629	2.963	0.00807541	0.571461	0.539474	0.655172	HOVON
CDC42EP1																							1.94335	1.22945	3.07181	0.00445206	2.17092	1.32433	3.55871	0.00211278	0.618988	0.578947	0.672414	HOVON
CDCP1																							2.01295	1.26966	3.19139	0.0029268	1.65701	1.02924	2.66769	0.0376551	0.628516	0.592105	0.672414	HOVON
CDK17																							1.79794	1.12705	2.86818	0.0138209	1.80467	1.12261	2.90113	0.014791	0.579174	0.631579	0.603448	HOVON
CDK9																							1.61702	1.02773	2.5442	0.0376851	1.79992	1.11255	2.91197	0.0166433	0.58167	0.526316	0.672414	HOVON
CDPF1																							2.2132	1.39086	3.52175	0.000802194	2.28259	1.4064	3.70466	0.000837258	0.620349	0.605263	0.689655	HOVON
CDRT1 /// FBXW10 /// LOC100996906																							2.40928	1.43077	4.05699	0.000942253	2.79446	1.64081	4.75923	0.000155079	0.623752	0.75	0.517241	HOVON
CDRT15																							2.14627	1.36504	3.37461	0.000940652	2.23826	1.40584	3.56357	0.000684946	0.657101	0.526316	0.741379	HOVON
CDYL2																							1.71726	1.0929	2.6983	0.0190128	2.02175	1.27276	3.21151	0.00286892	0.575998	0.526316	0.655172	HOVON
CEBPA-AS1																							2.36461	1.46981	3.80414	0.00038889	2.30563	1.40141	3.79325	0.00100712	0.640653	0.657895	0.672414	HOVON
CELF4																							1.95671	1.23961	3.08864	0.00394831	1.72981	1.08291	2.76314	0.0218306	0.621597	0.513158	0.741379	HOVON
CELF6																							1.77738	1.11575	2.83135	0.0154778	1.73163	1.08312	2.76845	0.0218206	0.618308	0.618421	0.603448	HOVON
CEMP1																							1.63021	1.0253	2.592	0.0388698	1.77646	1.10832	2.84737	0.016975	0.605036	0.618421	0.586207	HOVON
CENPP /// LOC100128361																							2.21178	1.37542	3.55671	0.00105608	2.10195	1.29847	3.40262	0.00250515	0.612069	0.657895	0.62069	HOVON
CENPT																							1.92955	1.20678	3.08522	0.00605342	1.93695	1.19732	3.13348	0.007066	0.626021	0.631579	0.603448	HOVON
CEP70																							1.74121	1.10374	2.74686	0.017111	1.65087	1.02603	2.65624	0.0388435	0.609574	0.565789	0.672414	HOVON
CEP95																							1.99921	1.24364	3.21382	0.00423346	2.25124	1.37753	3.67908	0.00120359	0.639746	0.657895	0.62069	HOVON
CFDP1																							1.91865	1.21749	3.02361	0.00498507	2.59387	1.61564	4.1644	7.94527e-05	0.633848	0.565789	0.689655	HOVON
CGN																							1.74898	1.09532	2.79274	0.0192188	1.90635	1.16703	3.11404	0.00996951	0.571688	0.631579	0.534483	HOVON
CHD5																							2.62005	1.6439	4.17585	5.12062e-05	3.01396	1.8676	4.86397	6.24078e-06	0.668103	0.618421	0.724138	HOVON
CHRM3																							2.97785	1.87591	4.72709	3.68873e-06	2.83883	1.70126	4.73704	6.49714e-05	0.655399	0.513158	0.844828	HOVON
CHRNA2																							1.91377	1.2061	3.03664	0.00586015	2.14938	1.32909	3.47593	0.00180873	0.618421	0.605263	0.637931	HOVON
CHRNA5																							2.16726	1.3756	3.41453	0.000853291	2.07753	1.30517	3.30694	0.00204969	0.657328	0.539474	0.758621	HOVON
CHRNB2																							2.18778	1.33855	3.57578	0.00178882	2.5897	1.54485	4.34123	0.000306183	0.643262	0.697368	0.603448	HOVON
CHRNG																							1.77778	1.10594	2.85774	0.0175125	2.15992	1.31991	3.53451	0.00218002	0.588022	0.657895	0.551724	HOVON
CIAPIN1																							1.76029	1.11694	2.77422	0.014831	1.88327	1.15152	3.08001	0.0116661	0.607759	0.565789	0.655172	HOVON
CIC																							1.71385	1.09051	2.69351	0.0195126	1.77363	1.11769	2.81451	0.0150065	0.626588	0.526316	0.706897	HOVON
CIPC																							1.94072	1.19848	3.14263	0.00701369	1.96298	1.20722	3.19189	0.00654428	0.609006	0.671053	0.586207	HOVON
CIR1																							2.24019	1.31723	3.80983	0.00291144	2.43225	1.41256	4.18803	0.00134716	0.681488	0.763158	0.534483	HOVON
CIRBP																							2.01172	1.26061	3.21036	0.00337745	2.04743	1.25786	3.33263	0.00394009	0.618194	0.631579	0.603448	HOVON
CIZ1																							2.00293	1.23218	3.25578	0.0050742	1.79101	1.08718	2.95049	0.0221279	0.622505	0.684211	0.568966	HOVON
CKMT1A /// CKMT1B																							2.18632	1.37695	3.47142	0.000913331	2.07754	1.29851	3.32396	0.00229352	0.639519	0.592105	0.706897	HOVON
CLASRP																							1.77178	1.10639	2.83736	0.0172767	1.7659	1.10188	2.83006	0.0181208	0.582123	0.644737	0.534483	HOVON
CLCF1																							1.85972	1.14425	3.02254	0.0122886	1.90953	1.16737	3.12355	0.00998644	0.568172	0.684211	0.551724	HOVON
CLCN2																							2.52323	1.57753	4.03585	0.000112335	2.6709	1.6405	4.34849	7.80022e-05	0.65245	0.631579	0.655172	HOVON
CLCN6																							2.63604	1.47353	4.71569	0.00108954	2.63664	1.4647	4.74626	0.00122741	0.647119	0.815789	0.534483	HOVON
CLDN20																							2.15284	1.36543	3.39433	0.000964386	2.51869	1.54676	4.10137	0.000204631	0.623639	0.565789	0.689655	HOVON
CLDN5																							1.64044	1.03372	2.60326	0.0356665	1.65032	1.02488	2.65743	0.0392948	0.616946	0.605263	0.637931	HOVON
CLIC1P1 /// CLIC1P1																							1.91147	1.2096	3.0206	0.00551957	1.86558	1.16191	2.9954	0.00984832	0.641334	0.578947	0.672414	HOVON
CLK4																							2.06843	1.31506	3.25338	0.00165963	1.89869	1.20162	3.00013	0.00601729	0.604583	0.539474	0.706897	HOVON
CLSPN																							1.87627	1.15537	3.04698	0.0109664	2.25998	1.37798	3.70652	0.00123728	0.596642	0.684211	0.534483	HOVON
CMC2																							1.60453	1.01976	2.52463	0.0408967	1.73876	1.09642	2.75741	0.0187113	0.5549	0.552632	0.603448	HOVON
CNGA4																							1.86348	1.18586	2.9283	0.00695085	1.91494	1.21104	3.02798	0.00545287	0.615132	0.539474	0.706897	HOVON
CNNM3																							1.98368	1.25102	3.14544	0.00358959	2.21455	1.37133	3.57628	0.00114867	0.603448	0.605263	0.637931	HOVON
CNOT3																							2.78667	1.57354	4.93509	0.000440436	2.6513	1.47492	4.76595	0.00111918	0.657441	0.802632	0.534483	HOVON
CNTFR																							1.61345	1.02799	2.53232	0.0375242	1.74393	1.10334	2.75644	0.0172656	0.529038	0.513158	0.672414	HOVON
CNTLN																							1.6584	1.05542	2.60589	0.028244	1.97586	1.23322	3.1657	0.00463173	0.563975	0.539474	0.655172	HOVON
CNTNAP2																							1.81884	1.1487	2.87992	0.0107349	1.64373	1.02886	2.62608	0.0376187	0.612409	0.592105	0.637931	HOVON
COG8																							1.92527	1.20639	3.07251	0.00601925	1.91256	1.16962	3.12743	0.00975455	0.649274	0.631579	0.603448	HOVON
COL14A1																							2.09048	1.32864	3.28915	0.00142891	2.32207	1.45748	3.69953	0.000392242	0.623639	0.539474	0.741379	HOVON
COL1A1																							2.63091	1.67097	4.14232	2.95703e-05	2.62953	1.66079	4.16336	3.72829e-05	0.628857	0.513158	0.793103	HOVON
COL1A2																							2.08473	1.31675	3.30062	0.00172587	1.98158	1.24652	3.15011	0.00383176	0.622505	0.592105	0.655172	HOVON
COL6A2																							2.34867	1.40659	3.92174	0.00109761	2.10352	1.23517	3.58232	0.00619065	0.633394	0.736842	0.534483	HOVON
COLCA2																							1.85364	1.13525	3.02662	0.0136222	1.84061	1.12376	3.01475	0.0153745	0.583144	0.697368	0.517241	HOVON
COMP																							2.15013	1.27734	3.61928	0.00396079	2.58469	1.5124	4.41725	0.000514769	0.65608	0.75	0.534483	HOVON
CORO6																							1.95897	1.23113	3.11709	0.00454859	2.35267	1.46268	3.78418	0.000418509	0.643149	0.618421	0.655172	HOVON
COX10-AS1																							1.73617	1.10631	2.72461	0.0164232	1.75952	1.11391	2.77932	0.0154161	0.612069	0.513158	0.689655	HOVON
COX19																							1.69957	1.07731	2.68123	0.0226009	1.79898	1.12567	2.87501	0.014094	0.575658	0.565789	0.62069	HOVON
CPLX3																							2.45728	1.5095	4.00016	0.000298908	2.41978	1.46187	4.00539	0.000588815	0.649728	0.684211	0.637931	HOVON
CPSF1 /// MIR1234 /// MIR6849 /// MIR939																							1.84905	1.13865	3.00265	0.0129593	1.97745	1.20903	3.23425	0.00660432	0.598911	0.684211	0.551724	HOVON
CRHR1-IT1 /// MGC57346																							2.14975	1.3602	3.3976	0.00104822	2.11077	1.32198	3.3702	0.00175311	0.653698	0.578947	0.706897	HOVON
CRY2																							1.70271	1.08499	2.67214	0.0206286	1.74312	1.08748	2.79404	0.0209807	0.602654	0.513158	0.672414	HOVON
CRYGD																							1.76256	1.11808	2.77853	0.0146639	1.85327	1.16958	2.9366	0.00861491	0.590177	0.565789	0.62069	HOVON
CSH1 /// CSHL1 /// GH1 /// GH2																							1.92071	1.22312	3.01617	0.00458717	2.20752	1.35968	3.58402	0.00136191	0.642015	0.526316	0.758621	HOVON
CSMD2																							2.16232	1.31219	3.56324	0.0024774	2.12733	1.28915	3.51048	0.00313879	0.657668	0.710526	0.568966	HOVON
CSNK1E /// CSNK1E																							2.56486	1.53715	4.27971	0.000311172	2.65315	1.56793	4.4895	0.000277058	0.674456	0.736842	0.62069	HOVON
CTB-12O2.1																							2.37391	1.45229	3.8804	0.000564207	2.43521	1.47279	4.02655	0.000522547	0.655853	0.697368	0.603448	HOVON
CTC-203F4.2 /// H2AFY																							1.87531	1.18708	2.96257	0.00703835	2.00119	1.25969	3.17916	0.00330857	0.573956	0.578947	0.603448	HOVON
CTD-2196E14.6																							1.76432	1.11767	2.78509	0.0147862	1.81943	1.14528	2.89041	0.0112651	0.596642	0.578947	0.637931	HOVON
CTD-2541M15.1																							2.94682	1.77791	4.88424	2.76471e-05	3.17823	1.89203	5.33878	1.24516e-05	0.698956	0.723684	0.655172	HOVON
CTD-2542L18.1																							2.02963	1.28733	3.19997	0.00230942	1.89576	1.18673	3.02839	0.00744326	0.608666	0.565789	0.672414	HOVON
CTD-2547L24.4																							1.7219	1.09453	2.70886	0.0187395	1.65374	1.03351	2.64619	0.0359604	0.591652	0.526316	0.655172	HOVON
CTD-2553C6.1																							2.62008	1.58026	4.34411	0.000188647	2.50029	1.50018	4.16711	0.000437819	0.628063	0.723684	0.603448	HOVON
CTD-2619J13.13																							1.71509	1.0507	2.79958	0.0309444	1.779	1.08328	2.92154	0.0228449	0.551951	0.697368	0.517241	HOVON
CTD-3126B10.1																							1.8218	1.13767	2.91733	0.0125295	1.87717	1.15419	3.053	0.0111536	0.605377	0.644737	0.586207	HOVON
CTLA4																							2.07613	1.31054	3.28897	0.00185776	1.90244	1.19334	3.03287	0.0068758	0.612976	0.592105	0.689655	HOVON
CTSF																							2.7639	1.62108	4.71238	0.00018803	2.51995	1.46949	4.32131	0.000782825	0.659596	0.75	0.534483	HOVON
CTU2																							1.80451	1.13442	2.87041	0.0126836	1.90563	1.17624	3.08731	0.00880938	0.62863	0.618421	0.62069	HOVON
CUL7																							2.49806	1.51746	4.11235	0.000318588	2.71408	1.61115	4.57201	0.000175091	0.666969	0.710526	0.637931	HOVON
CXorf56																							2.07783	1.297	3.32873	0.00235408	2.08774	1.29829	3.35725	0.00238936	0.650862	0.644737	0.62069	HOVON
CYB5RL																							2.13362	1.35606	3.35702	0.00104876	2.34233	1.46706	3.73982	0.00036328	0.62863	0.539474	0.758621	HOVON
CYGB																							1.79043	1.11389	2.87788	0.0161547	1.80538	1.09664	2.97218	0.0201983	0.574977	0.657895	0.551724	HOVON
CYLC1																							2.24872	1.40579	3.59707	0.000722137	2.28709	1.4131	3.70163	0.000758437	0.649614	0.631579	0.672414	HOVON
CYP2B6 /// CYP2B7P																							2.26091	1.42944	3.57604	0.000487946	1.97706	1.23716	3.15947	0.00437562	0.62897	0.578947	0.689655	HOVON
CYP2C9																							2.11583	1.32812	3.37072	0.00160895	1.88115	1.17336	3.0159	0.00869545	0.630445	0.618421	0.637931	HOVON
CYP2D6																							2.23307	1.40116	3.5589	0.000729081	2.28899	1.41596	3.70032	0.00072687	0.642809	0.618421	0.689655	HOVON
CYP2D6 /// CYP2D7P /// LOC101929829																							2.29657	1.4482	3.64193	0.000409225	2.44827	1.52336	3.93474	0.000216666	0.660617	0.592105	0.724138	HOVON
DAB1																							2.25762	1.42288	3.58206	0.000545439	2.29676	1.42994	3.68906	0.000583549	0.614338	0.605263	0.672414	HOVON
DACT2																							2.04634	1.29846	3.22501	0.00203345	2.1869	1.36829	3.49526	0.00107341	0.603675	0.565789	0.724138	HOVON
DAPK3 /// MIR637																							1.70517	1.07781	2.6977	0.0226023	1.7279	1.0837	2.75505	0.0215817	0.577359	0.592105	0.586207	HOVON
DBN1																							1.65016	1.04337	2.60983	0.0322346	1.65112	1.0304	2.64578	0.0371213	0.598117	0.592105	0.62069	HOVON
DBNDD1																							2.36467	1.46907	3.80628	0.00039461	2.45257	1.51129	3.9801	0.000281595	0.659936	0.657895	0.637931	HOVON
DCAF6																							1.79381	1.13703	2.82998	0.0120047	1.6198	1.01127	2.59452	0.0447922	0.545599	0.565789	0.672414	HOVON
DDR1 /// MIR4640																							1.59956	1.01333	2.52493	0.0437142	1.61883	1.01632	2.57852	0.0425466	0.575771	0.578947	0.62069	HOVON
DDR2																							1.93587	1.18497	3.16261	0.00834848	1.96986	1.19933	3.23542	0.00740771	0.643489	0.697368	0.534483	HOVON
DDX19A																							2.05555	1.25703	3.36133	0.00408393	2.11646	1.28279	3.49191	0.00333746	0.621597	0.697368	0.534483	HOVON
DDX50																							2.27731	1.39263	3.72399	0.00103861	2.03954	1.23494	3.36837	0.00536379	0.670372	0.697368	0.603448	HOVON
DDX54																							2.01363	1.21588	3.3348	0.00654027	2.04603	1.22652	3.41308	0.00610622	0.638838	0.723684	0.517241	HOVON
DDX55																							1.72185	1.09617	2.70465	0.0183491	1.78062	1.11501	2.84357	0.0157014	0.587001	0.513158	0.689655	HOVON
DECR2																							1.9498	1.22979	3.09137	0.00451726	2.10233	1.31348	3.36493	0.00196017	0.655399	0.605263	0.672414	HOVON
DEFB105A /// DEFB105B																							2.11726	1.25799	3.56344	0.00474223	2.58864	1.50375	4.45623	0.000599032	0.643943	0.75	0.517241	HOVON
DGCR11																							1.71639	1.0622	2.77349	0.0273538	1.72133	1.05385	2.81156	0.0300451	0.582917	0.671053	0.517241	HOVON
DGCR2																							1.64781	1.04765	2.59176	0.0306627	1.82976	1.14688	2.91926	0.0112465	0.535617	0.539474	0.655172	HOVON
DGCR5																							2.87447	1.81063	4.56338	7.55337e-06	2.9258	1.83386	4.6679	6.6592e-06	0.708598	0.592105	0.810345	HOVON
DGKE																							1.87116	1.19141	2.93872	0.00652059	2.39487	1.44382	3.97238	0.000718154	0.645644	0.513158	0.741379	HOVON
DHRS7																							1.68755	1.0539	2.70217	0.029367	1.85637	1.12995	3.04979	0.0145941	0.556942	0.644737	0.551724	HOVON
DHX37																							1.73447	1.09185	2.75531	0.019696	1.78792	1.11696	2.86192	0.0154864	0.579855	0.605263	0.603448	HOVON
DIAPH2-AS1																							1.71288	1.06433	2.75662	0.0266385	1.73017	1.0586	2.82778	0.0287299	0.594487	0.657895	0.551724	HOVON
DICER1-AS1																							2.45662	1.56146	3.86496	0.000101359	2.90461	1.78017	4.73931	1.96639e-05	0.688407	0.526316	0.827586	HOVON
DIP2C																							1.80004	1.11483	2.90641	0.0161885	1.90243	1.13486	3.18914	0.0146909	0.563975	0.671053	0.534483	HOVON
DKFZP434C153 /// OBSCN																							1.59416	1.01217	2.51078	0.0442045	1.88177	1.17255	3.01997	0.008806	0.584619	0.565789	0.603448	HOVON
DKFZP434F142																							2.63495	1.59985	4.33975	0.000141329	2.81716	1.67953	4.72537	8.67896e-05	0.666742	0.710526	0.603448	HOVON
DKFZp451A211 /// LOC101928841																							1.88573	1.2004	2.96232	0.00591235	2.33497	1.44373	3.77639	0.000546122	0.611729	0.513158	0.741379	HOVON
DKFZP586I1420																							1.69767	1.07796	2.67366	0.0223767	1.79452	1.12906	2.85219	0.0133822	0.566583	0.565789	0.637931	HOVON
DLEU1																							2.49812	1.5752	3.9618	9.97841e-05	2.21918	1.38459	3.55683	0.000926449	0.616493	0.578947	0.724138	HOVON
DLG3-AS1																							2.50164	1.57388	3.97632	0.000105232	2.48461	1.55728	3.96414	0.000134398	0.67559	0.605263	0.706897	HOVON
DMC1																							1.78027	1.13397	2.79492	0.0122005	1.81026	1.14151	2.87079	0.0116518	0.622278	0.513158	0.724138	HOVON
DNAH1																							1.93967	1.23309	3.05114	0.00415017	2.01787	1.2663	3.21553	0.0031462	0.594828	0.539474	0.655172	HOVON
DNAH10																							2.08879	1.30318	3.34799	0.00221266	2.15966	1.32881	3.50998	0.00188839	0.647913	0.644737	0.655172	HOVON
DNAH7																							2.32629	1.4511	3.72934	0.000454603	2.16916	1.33863	3.51498	0.00166551	0.674682	0.644737	0.655172	HOVON
DNAJB8																							1.96827	1.24867	3.10257	0.00354043	2.10477	1.32808	3.33568	0.0015368	0.63294	0.565789	0.689655	HOVON
DOC2B																							1.7269	1.0983	2.71526	0.0179793	1.68376	1.06431	2.66373	0.0259945	0.594374	0.539474	0.637931	HOVON
DOCK6																							1.95397	1.2356	3.09	0.00417441	2.02003	1.24522	3.27696	0.00439345	0.611729	0.578947	0.655172	HOVON
DOK4																							2.81396	1.6347	4.84391	0.000188855	2.47609	1.40901	4.35129	0.00162173	0.683303	0.776316	0.586207	HOVON
DOK5																							1.6808	1.0697	2.64103	0.0243106	1.84142	1.15873	2.92633	0.00978563	0.600613	0.526316	0.655172	HOVON
DPP6																							1.62706	1.02657	2.5788	0.0383044	1.64983	1.03321	2.63444	0.0360108	0.544578	0.605263	0.551724	HOVON
DQ592230 /// RP4-555D20.2																							1.67198	1.04823	2.66688	0.0309509	1.76353	1.10149	2.82349	0.0181528	0.59358	0.631579	0.551724	HOVON
DQ599616																							1.59951	1.019	2.51074	0.0411729	1.67402	1.06197	2.63883	0.0264937	0.563634	0.513158	0.637931	HOVON
DRICH1																							2.03788	1.24436	3.33744	0.00467547	2.13659	1.28706	3.54687	0.00332672	0.625454	0.697368	0.551724	HOVON
DSCAML1																							1.69581	1.06269	2.70613	0.0267633	1.71736	1.06758	2.76264	0.0257768	0.60118	0.631579	0.551724	HOVON
DSN1																							1.77203	1.09686	2.86283	0.0194028	1.76905	1.0856	2.88276	0.0220425	0.609006	0.671053	0.551724	HOVON
DTX2P1-UPK3BP1-PMS2P11																							1.63535	1.03799	2.57648	0.0339434	1.61947	1.02389	2.5615	0.0393145	0.556715	0.565789	0.62069	HOVON
DUSP8 /// LOC101927562																							1.97714	1.22939	3.17967	0.00492513	2.02576	1.24706	3.2907	0.00434539	0.621143	0.657895	0.603448	HOVON
DVL1																							1.67084	1.05872	2.63687	0.0274482	1.85493	1.16007	2.96602	0.00988123	0.61706	0.578947	0.637931	HOVON
DZIP1L																							2.14441	1.29512	3.55062	0.00302574	2.51691	1.49505	4.23722	0.000514257	0.595848	0.723684	0.551724	HOVON
E4F1																							1.99519	1.23472	3.22403	0.0047862	1.99823	1.22619	3.25635	0.00546321	0.604923	0.671053	0.568966	HOVON
EBF3																							2.03947	1.27192	3.2702	0.00309228	2.00567	1.24525	3.23044	0.00421123	0.647346	0.644737	0.603448	HOVON
EDN1																							1.73579	1.07454	2.80396	0.02421	1.839	1.1222	3.01363	0.0156289	0.601066	0.671053	0.568966	HOVON
EDNRA																							2.05653	1.28377	3.29444	0.00270886	2.03831	1.26971	3.27216	0.00319087	0.627722	0.644737	0.62069	HOVON
EEF1A2																							2.28749	1.4468	3.6167	0.000399826	2.11654	1.32764	3.3742	0.00162719	0.627836	0.565789	0.724138	HOVON
EFHB																							1.90088	1.20719	2.99318	0.00555715	1.95782	1.22949	3.11761	0.00465008	0.610141	0.539474	0.706897	HOVON
EFNB1																							2.02827	1.2888	3.19204	0.00223914	2.02608	1.27779	3.21258	0.00268012	0.625227	0.539474	0.724138	HOVON
EGR4																							1.75636	1.11745	2.76056	0.0146341	1.89709	1.18639	3.03354	0.00750448	0.578607	0.539474	0.655172	HOVON
EHMT2																							1.65719	1.05498	2.60317	0.0283622	1.81703	1.13488	2.9092	0.0128877	0.598457	0.539474	0.655172	HOVON
EIF2AK2																							1.78772	1.13063	2.82669	0.0129481	1.66275	1.04214	2.65293	0.032913	0.594374	0.592105	0.672414	HOVON
ELSPBP1																							2.24542	1.38736	3.63418	0.000992291	2.18439	1.33882	3.56401	0.00175906	0.643149	0.671053	0.62069	HOVON
EMID1																							1.71387	1.08111	2.71697	0.0219219	1.61472	1.01605	2.56613	0.0426288	0.60912	0.605263	0.603448	HOVON
EML3																							1.96368	1.20203	3.20795	0.00704356	1.68786	1.01348	2.81098	0.0442826	0.633621	0.697368	0.568966	HOVON
EMP2																							2.2269	1.40447	3.53093	0.000663541	2.37038	1.47651	3.80542	0.000352387	0.629537	0.578947	0.724138	HOVON
ENKD1																							1.63943	1.02432	2.62391	0.0393872	1.94949	1.20488	3.15428	0.00654557	0.560458	0.644737	0.517241	HOVON
ENPP7																							3.05726	1.92272	4.86126	2.32695e-06	3.01906	1.87155	4.87014	5.92727e-06	0.679446	0.578947	0.810345	HOVON
EPAS1																							1.87154	1.17603	2.97838	0.00819371	1.89086	1.16431	3.07079	0.0100279	0.572822	0.618421	0.603448	HOVON
EPB41L4B																							2.40844	1.40109	4.14004	0.00147208	2.50113	1.44227	4.33737	0.00109947	0.660504	0.776316	0.517241	HOVON
EPHA8																							1.86187	1.1405	3.03951	0.0129296	1.95506	1.18478	3.22614	0.00870389	0.598684	0.697368	0.517241	HOVON
EPM2A																							1.64997	1.05072	2.59098	0.0296416	2.1063	1.2925	3.4325	0.00279251	0.588022	0.526316	0.689655	HOVON
EPPK1																							2.14307	1.30913	3.50823	0.0024364	1.87352	1.12823	3.11114	0.0152579	0.60515	0.684211	0.568966	HOVON
ERBB3																							1.65997	1.05729	2.60618	0.027663	1.6516	1.04735	2.60445	0.0308473	0.618534	0.513158	0.706897	HOVON
ERBB4																							2.25684	1.4267	3.57001	0.00050386	2.1917	1.36564	3.51745	0.00114974	0.643829	0.578947	0.706897	HOVON
ERCC6																							2.45449	1.52423	3.95249	0.000220822	2.75445	1.69967	4.46379	3.89911e-05	0.660163	0.657895	0.672414	HOVON
ERRFI1																							1.66757	1.05419	2.63784	0.0288507	1.67762	1.048	2.68551	0.0311412	0.599138	0.592105	0.603448	HOVON
ESCO1																							1.66753	1.0584	2.62725	0.0274778	1.74626	1.08116	2.82053	0.02267	0.575091	0.565789	0.655172	HOVON
ESR1																							1.61572	1.02308	2.55167	0.0396075	1.7369	1.06738	2.82637	0.0262524	0.584619	0.578947	0.603448	HOVON
EVI5L																							2.85747	1.78572	4.57245	1.20151e-05	2.78213	1.70035	4.55217	4.64184e-05	0.688407	0.592105	0.793103	HOVON
EXOC3L2																							1.82677	1.15211	2.89651	0.010407	1.75942	1.10376	2.80453	0.0175502	0.626361	0.605263	0.603448	HOVON
EXOC6B																							2.28038	1.42491	3.64943	0.000590515	2.0657	1.27202	3.35461	0.00336172	0.636456	0.631579	0.672414	HOVON
EXOSC7																							1.82842	1.13733	2.93947	0.012732	1.95502	1.21068	3.15697	0.00610862	0.593466	0.657895	0.534483	HOVON
EXTL3-AS1																							1.93023	1.18795	3.13633	0.00792217	1.84123	1.12411	3.01582	0.0153219	0.625227	0.684211	0.586207	HOVON
F2R																							2.17495	1.3578	3.48386	0.00122753	2.41518	1.48378	3.93126	0.000389029	0.594487	0.644737	0.655172	HOVON
FA2H																							2.27352	1.38327	3.7367	0.0011962	2.27916	1.37295	3.78351	0.00144427	0.641674	0.710526	0.586207	HOVON
FADS1 /// MIR1908																							2.03912	1.28349	3.23961	0.00255574	1.88351	1.17254	3.02556	0.0088397	0.637931	0.605263	0.672414	HOVON
FAHD2CP																							2.0318	1.25556	3.28793	0.00389349	1.83215	1.09551	3.06414	0.0210215	0.61309	0.671053	0.586207	HOVON
FAM106A																							1.71166	1.08942	2.68929	0.0197273	1.75684	1.11406	2.77048	0.0153208	0.583485	0.539474	0.637931	HOVON
FAM115A																							2.35847	1.47067	3.7822	0.000369947	2.1193	1.31255	3.42194	0.00212254	0.665721	0.644737	0.672414	HOVON
FAM120C																							1.83253	1.13933	2.94748	0.0124928	1.73425	1.0677	2.81691	0.0261054	0.621143	0.657895	0.586207	HOVON
FAM133A																							1.69471	1.0793	2.66102	0.021936	1.65118	1.04479	2.60953	0.0317457	0.572142	0.513158	0.672414	HOVON
FAM174B																							2.50204	1.58672	3.94536	7.9213e-05	2.54645	1.58912	4.08051	0.00010222	0.676838	0.526316	0.810345	HOVON
FAM188B /// INMT /// INMT-FAM188B																							1.98891	1.2462	3.17425	0.00394206	2.25067	1.39363	3.63477	0.000909295	0.600839	0.631579	0.603448	HOVON
FAM193A																							1.83312	1.14539	2.93377	0.011546	2.45347	1.4874	4.04699	0.000440059	0.620803	0.644737	0.586207	HOVON
FAM213A																							2.94322	1.74604	4.96125	5.07756e-05	2.66712	1.55632	4.57071	0.000357831	0.702473	0.75	0.603448	HOVON
FAM213B																							2.12577	1.33178	3.39313	0.00157308	2.47187	1.52278	4.01247	0.000250816	0.642241	0.631579	0.655172	HOVON
FAM217A																							2.04178	1.2973	3.21349	0.00203683	2.44172	1.47731	4.03572	0.000497599	0.628289	0.552632	0.689655	HOVON
FAM222B																							1.97644	1.2494	3.12655	0.00359663	2.24118	1.40199	3.58267	0.000747025	0.589156	0.592105	0.655172	HOVON
FAM223B																							1.80624	1.14651	2.84558	0.0107866	1.83549	1.14393	2.94514	0.0118238	0.587228	0.552632	0.637931	HOVON
FAM229B																							2.11876	1.34708	3.33249	0.00115661	1.90352	1.19253	3.03842	0.00697696	0.628743	0.513158	0.724138	HOVON
FAM3A																							2.25232	1.35725	3.73766	0.00167816	1.86935	1.11257	3.1409	0.0181344	0.703721	0.723684	0.62069	HOVON
FAM71A																							2.12058	1.33553	3.3671	0.00144041	2.26036	1.39311	3.6675	0.000958075	0.650975	0.605263	0.689655	HOVON
FAM92A1																							2.08697	1.2977	3.35628	0.00240554	1.77777	1.07867	2.92998	0.0240068	0.614678	0.644737	0.586207	HOVON
FARP2																							1.91497	1.20655	3.03933	0.00583994	1.64368	1.00544	2.68708	0.0475231	0.560118	0.592105	0.586207	HOVON
FBF1																							1.77492	1.10822	2.84269	0.0169607	1.7033	1.05823	2.74157	0.0283058	0.604809	0.644737	0.586207	HOVON
FBXL7																							2.82355	1.6764	4.75568	9.52878e-05	2.86536	1.67855	4.8913	0.000114205	0.687954	0.75	0.62069	HOVON
FBXO2																							3.06197	1.75994	5.32727	7.47508e-05	2.99684	1.71548	5.23529	0.000115212	0.677518	0.789474	0.568966	HOVON
FBXO32																							1.9858	1.23806	3.18514	0.00442972	1.84655	1.10786	3.07779	0.0186263	0.607872	0.644737	0.603448	HOVON
FBXO44																							3.39174	2.13646	5.38456	2.22858e-07	3.30791	1.99429	5.48681	3.59371e-06	0.689882	0.552632	0.862069	HOVON
FCRL2																							1.64477	1.02669	2.63496	0.0385001	1.82779	1.11412	2.99861	0.0169485	0.561479	0.644737	0.534483	HOVON
FGF14																							2.43323	1.54139	3.84109	0.000134799	2.43186	1.52463	3.87892	0.000191168	0.677972	0.565789	0.758621	HOVON
FGF14-AS2																							1.91933	1.22202	3.01454	0.0046491	1.96827	1.2353	3.13613	0.00438481	0.62103	0.513158	0.758621	HOVON
FGF18																							2.56037	1.47295	4.45059	0.000859731	3.12449	1.76657	5.5262	9.00889e-05	0.633394	0.789474	0.517241	HOVON
FGFR3																							1.96709	1.21761	3.17789	0.00570149	2.01261	1.22825	3.29784	0.0055043	0.592332	0.671053	0.551724	HOVON
FIZ1																							1.83251	1.16245	2.8888	0.00910274	2.19592	1.36087	3.54339	0.00127257	0.564201	0.565789	0.62069	HOVON
FKBP6																							1.71733	1.08875	2.70884	0.0200385	1.6015	1.00669	2.54776	0.0468002	0.571007	0.565789	0.637931	HOVON
FKBP8																							1.99186	1.2489	3.17678	0.00381341	1.89933	1.17326	3.0747	0.00905143	0.603902	0.618421	0.637931	HOVON
FLJ31713																							1.9003	1.16271	3.10579	0.0104243	2.12006	1.28312	3.5029	0.003357	0.615699	0.697368	0.534483	HOVON
FLJ45482																							1.72916	1.08277	2.76145	0.0218537	1.75539	1.08342	2.84414	0.0222892	0.60912	0.631579	0.586207	HOVON
FLNC																							1.73919	1.10182	2.74528	0.0174874	1.84734	1.16502	2.92928	0.00907209	0.572595	0.578947	0.62069	HOVON
FLRT3																							2.33044	1.43263	3.7909	0.000653938	2.24392	1.37261	3.66832	0.00126906	0.654605	0.684211	0.603448	HOVON
FLT3LG																							1.67442	1.06022	2.64445	0.0270537	1.7187	1.07947	2.73646	0.0224773	0.584732	0.578947	0.603448	HOVON
FMN2																							2.08698	1.32096	3.2972	0.00161681	2.34399	1.47344	3.72889	0.000322773	0.62863	0.578947	0.689655	HOVON
FMOD																							1.96689	1.2041	3.2129	0.00689658	2.17517	1.31607	3.59506	0.00243499	0.62466	0.697368	0.568966	HOVON
FNBP4																							2.29356	1.40416	3.74633	0.000913661	2.49069	1.50849	4.11242	0.00036134	0.619782	0.697368	0.603448	HOVON
FOXN4																							1.67876	1.06789	2.63906	0.0247963	1.76593	1.09106	2.85822	0.020629	0.610594	0.526316	0.689655	HOVON
FOXP1																							1.66729	1.05607	2.63226	0.0282271	1.65728	1.03416	2.65585	0.0357662	0.544691	0.578947	0.586207	HOVON
FOXP2																							2.76967	1.72082	4.4578	2.72471e-05	2.49382	1.51944	4.09306	0.00030059	0.662886	0.644737	0.706897	HOVON
FRMD8																							1.71241	1.07878	2.71821	0.0225112	1.65336	1.04053	2.62713	0.0333282	0.508848	0.605263	0.603448	HOVON
FRMPD3																							2.02265	1.28535	3.1829	0.00232559	2.24672	1.39968	3.60635	0.000800612	0.623979	0.539474	0.724138	HOVON
FRS3																							1.93041	1.22196	3.04959	0.0048148	1.99195	1.25621	3.1586	0.00339284	0.634528	0.578947	0.637931	HOVON
FRZB																							1.98177	1.23736	3.17401	0.00442405	1.91398	1.19215	3.07287	0.00719699	0.626928	0.644737	0.603448	HOVON
FUT8-AS1																							1.6486	1.021	2.66197	0.0408572	1.68617	1.03843	2.73795	0.0346483	0.604242	0.671053	0.568966	HOVON
FXYD2																							2.57355	1.60825	4.11826	8.12181e-05	2.56924	1.5627	4.22411	0.000199427	0.699977	0.631579	0.758621	HOVON
FXYD2 /// FXYD6-FXYD2																							1.84791	1.16797	2.92367	0.00870873	2.07527	1.27557	3.37633	0.00328094	0.627722	0.592105	0.655172	HOVON
FZD3																							2.32318	1.42771	3.78027	0.000690265	2.03068	1.2201	3.37977	0.00642386	0.608666	0.684211	0.586207	HOVON
FZR1																							2.2095	1.40093	3.48475	0.000649104	2.27006	1.42302	3.62129	0.000580671	0.651316	0.565789	0.741379	HOVON
G6PC																							2.40006	1.43844	4.00453	0.00080266	2.59968	1.55134	4.35645	0.000286707	0.674002	0.736842	0.551724	HOVON
GABBR2																							1.78313	1.11355	2.85534	0.0160541	2.07166	1.26853	3.38326	0.00360929	0.604469	0.644737	0.586207	HOVON
GABRA5																							2.10032	1.33311	3.30907	0.00137608	2.17335	1.37265	3.44109	0.000929786	0.604469	0.552632	0.689655	HOVON
GAD2																							2.42903	1.4427	4.08968	0.000841307	2.83677	1.63932	4.90889	0.000194107	0.653925	0.75	0.534483	HOVON
GAL																							1.74251	1.08286	2.80401	0.022142	1.80206	1.10726	2.93286	0.0177892	0.59358	0.657895	0.551724	HOVON
GAREM																							1.88763	1.20205	2.96421	0.00579411	1.87047	1.17123	2.98717	0.00874976	0.588135	0.513158	0.706897	HOVON
GAREML																							2.12405	1.35021	3.34141	0.00111851	1.96556	1.23678	3.12379	0.00424926	0.639065	0.526316	0.724138	HOVON
GCAT																							2.07173	1.28702	3.33488	0.00270999	2.02167	1.25007	3.26954	0.00410528	0.643035	0.657895	0.586207	HOVON
GCGR																							2.24999	1.32426	3.82285	0.00271355	2.90461	1.66816	5.05753	0.000164263	0.638044	0.763158	0.517241	HOVON
GCNT4																							2.08975	1.29819	3.36396	0.00241045	2.33404	1.4326	3.80269	0.000665367	0.627269	0.657895	0.637931	HOVON
GCNT7																							1.70987	1.06744	2.73894	0.0256522	1.82004	1.12894	2.93421	0.0139832	0.607305	0.644737	0.551724	HOVON
GET4 /// SUN1																							2.00112	1.23744	3.23611	0.00467404	2.30227	1.38592	3.82449	0.00128054	0.650635	0.671053	0.62069	HOVON
GHRH																							1.89616	1.20606	2.98112	0.00557897	1.91159	1.20012	3.04482	0.00637112	0.58961	0.513158	0.706897	HOVON
GIGYF1																							2.00691	1.27427	3.16077	0.00264865	2.02158	1.26944	3.21936	0.00302766	0.599138	0.552632	0.706897	HOVON
GINS4																							1.83482	1.16714	2.88445	0.00854907	1.9714	1.2381	3.13901	0.00423789	0.630445	0.539474	0.689655	HOVON
GJB1																							1.99744	1.24717	3.19904	0.00398791	1.97627	1.21754	3.20782	0.00584364	0.607418	0.644737	0.603448	HOVON
GK2																							2.0053	1.2686	3.16981	0.00289779	1.95192	1.22824	3.102	0.00465801	0.616606	0.578947	0.672414	HOVON
GLCCI1																							1.83264	1.12831	2.97665	0.0143747	1.95794	1.1812	3.24544	0.00916474	0.556261	0.684211	0.551724	HOVON
GLI2																							2.08163	1.31627	3.29201	0.00171821	1.82134	1.13454	2.92392	0.0130425	0.623752	0.578947	0.689655	HOVON
GLI4 /// ZFP41																							2.14442	1.34626	3.4158	0.00131936	2.16742	1.35555	3.46552	0.00123626	0.645985	0.618421	0.689655	HOVON
GLIPR1L1																							1.94529	1.2086	3.13104	0.00614074	1.70298	1.047	2.76996	0.0319507	0.586887	0.657895	0.551724	HOVON
GLRB																							1.87405	1.13876	3.08409	0.0134654	1.79917	1.07823	3.00214	0.0245565	0.611729	0.710526	0.517241	HOVON
GLTSCR1																							1.71851	1.09472	2.69776	0.0186085	1.88667	1.18367	3.00718	0.00761046	0.610594	0.513158	0.706897	HOVON
GLYAT																							2.54612	1.53547	4.22198	0.000292443	2.51945	1.5131	4.19513	0.000382359	0.656647	0.723684	0.586207	HOVON
GNA14-AS1																							2.044	1.2875	3.24498	0.00243302	1.99537	1.24992	3.1854	0.0037949	0.655399	0.605263	0.655172	HOVON
GNL1																							2.47876	1.49657	4.10554	0.000421814	2.53726	1.52183	4.23023	0.000356952	0.672641	0.723684	0.603448	HOVON
GNL3 /// SNORD19B																							2.33325	1.40919	3.86325	0.00099043	2.12489	1.27896	3.53034	0.00361579	0.607191	0.723684	0.568966	HOVON
GOLGA3																							1.58875	1.00674	2.50724	0.046723	1.63579	1.02646	2.60683	0.038472	0.529946	0.578947	0.568966	HOVON
GOLGA6L1 /// GOLGA6L22 /// GOLGA6L6																							1.77349	1.11782	2.81377	0.0149784	1.75324	1.08984	2.82047	0.0206337	0.606624	0.605263	0.586207	HOVON
GOSR2																							1.59256	1.01181	2.50665	0.0443559	1.64199	1.03584	2.60285	0.0348779	0.571007	0.552632	0.62069	HOVON
GP2																							2.05369	1.27044	3.31981	0.00331614	1.8632	1.14081	3.04304	0.012908	0.607191	0.671053	0.568966	HOVON
GPC3																							2.07082	1.31242	3.26748	0.00175807	1.67969	1.02316	2.7575	0.0403161	0.638385	0.565789	0.689655	HOVON
GPM6B																							2.13498	1.34102	3.39902	0.0013902	2.29583	1.4068	3.74666	0.000881461	0.622391	0.618421	0.672414	HOVON
GPR161																							2.03287	1.27845	3.23246	0.00271701	2.1649	1.33709	3.50523	0.00168086	0.638612	0.618421	0.655172	HOVON
GPR26																							1.76392	1.08637	2.86405	0.0217351	1.86385	1.13594	3.05822	0.0137228	0.60186	0.684211	0.568966	HOVON
GPX2																							2.90288	1.75131	4.81166	3.5753e-05	2.96793	1.7742	4.96483	3.41238e-05	0.695213	0.723684	0.655172	HOVON
GRAPL																							1.70588	1.05936	2.74697	0.0280078	1.72882	1.06881	2.79641	0.0256703	0.538453	0.657895	0.551724	HOVON
GREB1																							2.04491	1.3004	3.21566	0.00195317	2.23686	1.39012	3.59936	0.000909432	0.623525	0.513158	0.775862	HOVON
GRHL2																							1.85307	1.17236	2.92901	0.00827253	1.72746	1.08726	2.74461	0.0206608	0.572482	0.578947	0.603448	HOVON
GRIK1																							2.26053	1.40489	3.63731	0.00077711	2.41552	1.46977	3.96984	0.000502852	0.640313	0.657895	0.637931	HOVON
GRIK5																							1.66623	1.05394	2.63422	0.0289061	1.63284	1.02926	2.59038	0.0373032	0.601747	0.592105	0.62069	HOVON
GRIP2																							2.07803	1.32083	3.2693	0.00155891	2.06861	1.29633	3.30099	0.00230049	0.605603	0.526316	0.706897	HOVON
GRM1																							1.98016	1.25985	3.11232	0.00306474	1.77771	1.11726	2.82859	0.0151884	0.637364	0.526316	0.758621	HOVON
GRM2																							2.08029	1.29274	3.34762	0.00254633	2.40381	1.46312	3.9493	0.000535537	0.655059	0.657895	0.62069	HOVON
GSDMB																							1.60483	1.01249	2.54371	0.0441374	1.63553	1.01811	2.62737	0.0419335	0.600159	0.605263	0.586207	HOVON
GSTA4																							2.31564	1.46816	3.65232	0.000304209	1.97633	1.23614	3.15973	0.00443506	0.672754	0.539474	0.758621	HOVON
GSTM4																							1.8551	1.16645	2.95031	0.00904502	1.64596	1.02813	2.63508	0.0379403	0.611842	0.618421	0.603448	HOVON
GSTM5																							2.5515	1.60979	4.0441	6.71979e-05	2.37588	1.47497	3.82707	0.000374036	0.606624	0.592105	0.706897	HOVON
GTSF1L																							1.74837	1.09774	2.78462	0.0186394	1.72203	1.06193	2.79244	0.0275523	0.612863	0.618421	0.586207	HOVON
GUCA1A																							1.70225	1.08285	2.67595	0.0211763	1.59525	1.00884	2.52254	0.0457597	0.588249	0.539474	0.672414	HOVON
GUCA1B																							1.81448	1.15375	2.85362	0.00990774	1.79938	1.13765	2.84602	0.0120296	0.596756	0.513158	0.706897	HOVON
GULP1																							1.74087	1.08316	2.79794	0.0220254	1.83376	1.13476	2.96332	0.0132774	0.599932	0.657895	0.551724	HOVON
GUSBP2																							2.11633	1.33976	3.34303	0.00130956	2.55332	1.5786	4.12988	0.000133014	0.639973	0.578947	0.689655	HOVON
H1F0																							2.31154	1.42884	3.73956	0.000640323	2.29192	1.40602	3.73598	0.000878352	0.650749	0.671053	0.672414	HOVON
HAMP																							1.98525	1.26402	3.11801	0.00290925	2.15201	1.3294	3.48364	0.00181759	0.659256	0.513158	0.775862	HOVON
HAND1																							2.27719	1.36478	3.7996	0.00162959	2.91239	1.72358	4.92115	6.49554e-05	0.630218	0.736842	0.534483	HOVON
HAO2																							1.8539	1.17536	2.92418	0.00793439	1.96632	1.2323	3.13757	0.00456711	0.596302	0.565789	0.637931	HOVON
HAUS2																							1.64155	1.03569	2.60183	0.0349278	1.72146	1.07972	2.74464	0.022476	0.561933	0.605263	0.568966	HOVON
HAUS7																							1.64864	1.03977	2.61403	0.0335189	1.88693	1.17782	3.02296	0.00827543	0.58995	0.605263	0.568966	HOVON
HBP1																							1.62792	1.02351	2.58925	0.0395779	1.60385	1.00393	2.56225	0.0481118	0.576679	0.618421	0.568966	HOVON
HCCAT5																							1.71333	1.08871	2.6963	0.0199463	1.62937	1.0185	2.60661	0.041706	0.604923	0.539474	0.672414	HOVON
HCG18																							1.70327	1.06392	2.72685	0.0265547	1.75781	1.08717	2.84214	0.0213986	0.55127	0.644737	0.517241	HOVON
HCG4B																							2.51383	1.52738	4.13735	0.000287725	2.68797	1.62876	4.43601	0.000109514	0.63294	0.710526	0.568966	HOVON
HCG9																							1.95203	1.23338	3.08941	0.00429776	1.87174	1.16216	3.01457	0.00993768	0.623979	0.592105	0.689655	HOVON
HCN2																							1.62098	1.00758	2.60781	0.0464721	1.91808	1.17335	3.13552	0.00939103	0.575544	0.657895	0.517241	HOVON
HCP5B																							1.6625	1.05413	2.62195	0.0287598	1.65388	1.04289	2.62283	0.0324801	0.557963	0.565789	0.603448	HOVON
HECTD4																							2.1361	1.32037	3.45578	0.00198658	2.04591	1.24879	3.35185	0.00448273	0.631806	0.671053	0.603448	HOVON
HEXIM2																							1.76935	1.11882	2.79815	0.0146851	1.92804	1.20697	3.0799	0.0060125	0.590631	0.592105	0.603448	HOVON
HEY1																							2.09128	1.32871	3.2915	0.00143207	2.00312	1.262	3.17948	0.0032074	0.610368	0.539474	0.706897	HOVON
HEYL																							2.34492	1.48407	3.70511	0.0002608	2.18981	1.37213	3.49477	0.00101459	0.664814	0.565789	0.724138	HOVON
HGS																							1.70879	1.08652	2.68744	0.0203881	2.02986	1.27905	3.2214	0.00266078	0.57078	0.552632	0.655172	HOVON
HHIPL2																							1.83353	1.15119	2.92031	0.0106847	1.63602	1.00813	2.65499	0.0462904	0.587228	0.618421	0.603448	HOVON
HIC1																							1.67595	1.05398	2.66496	0.0291016	1.73852	1.08755	2.77914	0.0208541	0.549909	0.618421	0.568966	HOVON
HIC2																							2.40651	1.52844	3.789	0.000149572	2.66913	1.67645	4.24961	3.51243e-05	0.655399	0.513158	0.810345	HOVON
HIF3A																							1.60022	1.01425	2.52472	0.0433006	1.61034	1.00085	2.59099	0.0495911	0.572255	0.578947	0.603448	HOVON
HILPDA																							1.75656	1.10109	2.80222	0.0180744	1.8125	1.12937	2.90884	0.0137387	0.519283	0.631579	0.551724	HOVON
HIST1H3B																							1.69059	1.05923	2.69828	0.0277237	1.62527	1.00618	2.6253	0.0471296	0.58927	0.631579	0.568966	HOVON
HIVEP3																							2.13135	1.3463	3.37418	0.00124393	1.74146	1.08354	2.79887	0.0219405	0.639746	0.578947	0.706897	HOVON
HKR1																							1.61212	1.02257	2.54157	0.0397789	1.59885	1.00896	2.53364	0.0457237	0.575771	0.565789	0.637931	HOVON
HM13																							2.23579	1.38827	3.60071	0.000935516	2.15173	1.32798	3.48646	0.00185854	0.648367	0.657895	0.62069	HOVON
HMGN3-AS1																							2.06343	1.25321	3.39747	0.00441195	2.14694	1.2909	3.57066	0.0032425	0.624887	0.710526	0.551724	HOVON
HMGXB4																							1.77949	1.13032	2.8015	0.0128104	1.88856	1.18082	3.02052	0.00796278	0.576679	0.552632	0.655172	HOVON
HNF1B																							1.85764	1.17802	2.92936	0.00769976	1.82189	1.1439	2.90172	0.0115336	0.563181	0.565789	0.655172	HOVON
HNRNPA3P1																							1.88696	1.14788	3.10189	0.0122861	1.97413	1.19646	3.25726	0.00776731	0.595622	0.710526	0.551724	HOVON
HNRNPM																							1.78116	1.13269	2.80089	0.0124391	1.82367	1.15075	2.89009	0.0105372	0.590517	0.552632	0.689655	HOVON
HOMER1																							1.63844	1.04268	2.57461	0.0322569	1.67531	1.0601	2.64754	0.0271105	0.560572	0.539474	0.672414	HOVON
HOTTIP																							1.91777	1.20808	3.04438	0.00575078	1.72328	1.07647	2.75873	0.0233969	0.589383	0.605263	0.586207	HOVON
HOXA11-AS																							2.19238	1.38371	3.47365	0.000828513	1.93408	1.19409	3.13265	0.00734268	0.613317	0.592105	0.689655	HOVON
HOXC10																							2.01941	1.28458	3.1746	0.00232689	2.06071	1.29863	3.27	0.00214676	0.637704	0.513158	0.741379	HOVON
HOXC11																							2.49019	1.57586	3.93503	9.30208e-05	2.29382	1.43851	3.65766	0.000487931	0.677291	0.565789	0.758621	HOVON
HOXC4																							2.64471	1.6588	4.2166	4.38046e-05	2.51715	1.55858	4.06528	0.000160363	0.738544	0.618421	0.775862	HOVON
HPN																							2.55426	1.51624	4.30293	0.000424766	3.02185	1.7633	5.17868	5.73057e-05	0.644283	0.75	0.586207	HOVON
HRAS																							2.49863	1.43477	4.35132	0.00121457	2.7242	1.55004	4.78781	0.000495262	0.667763	0.789474	0.517241	HOVON
HRASLS2																							2.52918	1.58406	4.0382	0.000101586	2.53681	1.56206	4.11982	0.00016809	0.66039	0.618421	0.741379	HOVON
HRK																							2.36067	1.50076	3.71331	0.000201969	2.45768	1.53283	3.94056	0.000189102	0.685799	0.513158	0.844828	HOVON
HS6ST3																							2.06457	1.30703	3.26119	0.00188429	2.09201	1.29299	3.38479	0.00264144	0.641561	0.578947	0.672414	HOVON
HSD17B14																							1.84579	1.17225	2.90634	0.00814295	1.64812	1.03465	2.62532	0.0354337	0.642241	0.552632	0.672414	HOVON
HTR3A																							1.88117	1.17844	3.00295	0.00809583	1.8332	1.10624	3.0379	0.0186861	0.578721	0.631579	0.568966	HOVON
HYI																							2.38022	1.50486	3.76478	0.000209687	2.08687	1.29738	3.35679	0.0024173	0.642241	0.565789	0.758621	HOVON
IBA57																							2.0266	1.28264	3.2021	0.00247427	1.9725	1.23892	3.14044	0.00419848	0.652223	0.565789	0.689655	HOVON
IBSP																							1.67024	1.05053	2.65552	0.0301319	1.82182	1.12537	2.94926	0.0146652	0.593693	0.618421	0.568966	HOVON
ID4																							2.71206	1.59442	4.61315	0.000232117	2.76497	1.61189	4.74293	0.000220792	0.690222	0.763158	0.586207	HOVON
IFI6																							1.88032	1.17759	3.0024	0.00817802	1.78765	1.09892	2.90803	0.0192882	0.586661	0.631579	0.586207	HOVON
IFNA17																							2.02833	1.28534	3.20081	0.00237798	1.89224	1.18829	3.01322	0.00721521	0.604242	0.565789	0.672414	HOVON
IFNA5 /// IFNA6																							1.68583	1.07129	2.65292	0.0239685	1.84225	1.15929	2.92756	0.00972567	0.60515	0.552632	0.655172	HOVON
IFT140																							1.95667	1.23564	3.09845	0.00420746	1.85668	1.17018	2.94592	0.00860865	0.642468	0.578947	0.672414	HOVON
IGFN1																							1.74989	1.11061	2.75717	0.0158564	1.93	1.21232	3.07255	0.00557966	0.602881	0.565789	0.655172	HOVON
IGH /// IGHE /// IGHE /// IGHE																							1.88138	1.19697	2.95714	0.00615879	1.65997	1.03768	2.65543	0.0344924	0.558417	0.513158	0.706897	HOVON
IGSF1																							1.87545	1.19209	2.95056	0.00652956	1.66784	1.04985	2.64959	0.0303141	0.599251	0.552632	0.672414	HOVON
IGSF22																							1.7215	1.09442	2.70788	0.0187545	1.91823	1.21065	3.03938	0.00553719	0.588702	0.552632	0.672414	HOVON
IL12A-AS1																							1.69026	1.07661	2.65366	0.0225641	2.04348	1.25751	3.32069	0.00391464	0.598911	0.513158	0.689655	HOVON
IL12RB2																							1.61104	1.01337	2.56121	0.0437893	1.59656	1.00272	2.54211	0.0486774	0.605263	0.618421	0.586207	HOVON
IL36A																							2.09837	1.29807	3.39209	0.00248996	1.99799	1.22659	3.25452	0.0054288	0.651202	0.671053	0.586207	HOVON
IL9R																							1.71144	1.05979	2.76378	0.0279872	1.79291	1.10291	2.91459	0.0185191	0.603335	0.671053	0.534483	HOVON
ILF3-AS1																							2.20009	1.39588	3.46762	0.000681891	2.23764	1.40488	3.56403	0.000695325	0.628176	0.565789	0.706897	HOVON
INO80																							1.98103	1.19613	3.28097	0.00791455	2.00811	1.19056	3.38708	0.00895178	0.637477	0.723684	0.517241	HOVON
INPP4B																							2.16592	1.36669	3.43253	0.00100291	1.99557	1.25366	3.17654	0.00357859	0.602541	0.592105	0.672414	HOVON
INSL3																							1.95135	1.24005	3.07064	0.00385131	1.76787	1.11063	2.81403	0.0162883	0.612296	0.539474	0.706897	HOVON
IPO9-AS1																							2.09081	1.30807	3.34192	0.00205426	2.11674	1.31114	3.41732	0.00215167	0.620236	0.631579	0.637931	HOVON
IPPK																							1.9641	1.23683	3.11902	0.00422638	2.05566	1.28895	3.27845	0.00247998	0.63657	0.605263	0.655172	HOVON
IQCA1																							1.92566	1.17075	3.16735	0.00985498	1.82419	1.10001	3.02512	0.0198417	0.599025	0.710526	0.517241	HOVON
IQCJ-SCHIP1-AS1																							1.84754	1.16146	2.93888	0.00954221	2.15834	1.33902	3.47898	0.00158577	0.626248	0.618421	0.62069	HOVON
IRF2BP1																							2.2296	1.40492	3.53837	0.000667058	1.88706	1.17533	3.02979	0.00857107	0.654832	0.565789	0.724138	HOVON
IRS4																							2.14482	1.3655	3.36891	0.000925779	2.23186	1.39251	3.57713	0.000850925	0.670372	0.513158	0.775862	HOVON
IST1																							1.67065	1.03975	2.68437	0.0339149	1.7283	1.07318	2.78332	0.0244193	0.549909	0.657895	0.534483	HOVON
ISYNA1																							1.78748	1.12932	2.8292	0.0131723	1.92035	1.19801	3.07822	0.00672034	0.629991	0.592105	0.672414	HOVON
ITGB4																							2.1594	1.34206	3.47454	0.00151233	2.41791	1.48515	3.93648	0.000384524	0.618194	0.657895	0.62069	HOVON
JAK3																							1.9931	1.25051	3.17666	0.00373254	1.9215	1.18535	3.11482	0.00805246	0.583711	0.618421	0.689655	HOVON
JAM3																							1.75144	1.11126	2.76043	0.0157592	1.63642	1.03389	2.59008	0.0355333	0.562046	0.565789	0.62069	HOVON
JHDM1D-AS1																							2.57398	1.54899	4.27723	0.000263449	2.72596	1.60276	4.63627	0.000214872	0.707237	0.723684	0.586207	HOVON
JMJD7 /// JMJD7-PLA2G4B																							1.66258	1.04148	2.65408	0.0331488	2.05429	1.24704	3.38409	0.00470105	0.579855	0.631579	0.551724	HOVON
JPX																							1.79472	1.13995	2.82556	0.0115496	1.94795	1.10032	3.44856	0.0221373	0.588589	0.526316	0.689655	HOVON
JRK																							1.85897	1.14486	3.01851	0.0121774	2.11802	1.29068	3.4757	0.00298111	0.614791	0.684211	0.551724	HOVON
JUND																							1.7111	1.0822	2.70547	0.0215678	1.93436	1.21196	3.08735	0.00567728	0.598911	0.592105	0.62069	HOVON
KALRN																							2.16811	1.34169	3.50358	0.00157597	1.97224	1.2053	3.2272	0.00686831	0.573162	0.671053	0.586207	HOVON
KANK2																							1.73551	1.09852	2.74185	0.0181448	1.63982	1.03175	2.60627	0.0364236	0.60118	0.578947	0.637931	HOVON
KAT6A																							1.84911	1.14363	2.98979	0.0121618	1.8989	1.16078	3.10637	0.0106594	0.626361	0.671053	0.568966	HOVON
KCNC3																							1.74338	1.10224	2.75744	0.0174957	1.66791	1.05028	2.64874	0.0301715	0.598798	0.592105	0.637931	HOVON
KCNH7																							2.17483	1.35998	3.47791	0.00118047	1.9404	1.20779	3.11738	0.00613575	0.610254	0.631579	0.637931	HOVON
KCNH8																							1.71391	1.09096	2.69258	0.0194034	1.72762	1.08692	2.74599	0.0207499	0.599138	0.526316	0.672414	HOVON
KCNIP1																							1.71246	1.08898	2.69289	0.0198573	1.91069	1.17575	3.10503	0.00896155	0.59358	0.539474	0.655172	HOVON
KCNIP3																							2.30184	1.46199	3.62415	0.000318332	2.58049	1.61109	4.13318	8.00546e-05	0.659823	0.513158	0.775862	HOVON
KCNIP4																							1.74381	1.09641	2.77348	0.0188387	1.66615	1.04111	2.66643	0.033346	0.583031	0.618421	0.568966	HOVON
KCNJ12 /// KCNJ18 /// LOC100996843																							2.29878	1.4588	3.62242	0.00033397	2.39744	1.50754	3.81264	0.000220619	0.650068	0.539474	0.758621	HOVON
KCNJ14																							2.16909	1.34231	3.50513	0.00156554	2.35672	1.44781	3.83624	0.000563541	0.638952	0.671053	0.603448	HOVON
KCNK17																							1.80635	1.12824	2.89204	0.0138001	1.69089	1.04262	2.74225	0.0332438	0.613997	0.644737	0.568966	HOVON
KCNRG																							1.59985	1.01949	2.51059	0.0409612	1.63485	1.03812	2.57458	0.0338849	0.565449	0.526316	0.637931	HOVON
KCP																							2.24682	1.40159	3.60178	0.000773443	2.57598	1.57663	4.20877	0.000158354	0.650975	0.644737	0.672414	HOVON
KIAA0895L																							2.08544	1.2822	3.39189	0.00306045	1.91149	1.1701	3.12264	0.00967323	0.613884	0.684211	0.568966	HOVON
KIAA1467																							2.094	1.32918	3.29891	0.00143728	1.92384	1.20194	3.07931	0.0064033	0.638158	0.526316	0.741379	HOVON
KIAA1804																							2.52617	1.59433	4.00264	7.93477e-05	2.56361	1.61165	4.07786	7.03038e-05	0.695554	0.592105	0.758621	HOVON
KIAA2013																							1.8156	1.12335	2.93444	0.0148999	1.89209	1.1616	3.08195	0.0104146	0.578947	0.671053	0.517241	HOVON
KIAA2018																							1.82553	1.14782	2.90338	0.0110123	2.18087	1.33874	3.55274	0.00173826	0.609347	0.618421	0.637931	HOVON
KIAA2022																							1.99188	1.24771	3.17991	0.00388648	1.96301	1.21393	3.17431	0.00594923	0.657781	0.631579	0.655172	HOVON
KIF1A																							1.66824	1.06203	2.62047	0.0263395	1.69852	1.07242	2.69015	0.0239476	0.581443	0.513158	0.672414	HOVON
KIF22																							1.75852	1.09381	2.82719	0.0198012	1.76036	1.08928	2.84486	0.0209352	0.575091	0.657895	0.534483	HOVON
KIF25																							2.59683	1.56682	4.30396	0.000213981	2.63426	1.57623	4.40248	0.000218553	0.662659	0.723684	0.586207	HOVON
KIF9-AS1																							2.05265	1.26434	3.33245	0.00362986	2.11876	1.2875	3.48669	0.003134	0.635662	0.684211	0.586207	HOVON
KISS1R																							1.90214	1.20905	2.99254	0.00541819	2.10096	1.31496	3.35678	0.00190131	0.607985	0.526316	0.724138	HOVON
KLC4																							1.76872	1.12672	2.77652	0.0131921	1.73638	1.10093	2.7386	0.0176163	0.606171	0.513158	0.706897	HOVON
KLF13 /// LOC100499221																							1.85639	1.18188	2.91585	0.0072459	1.93092	1.19854	3.11082	0.00684546	0.655626	0.513158	0.758621	HOVON
KLHL28																							1.88049	1.19616	2.95634	0.00622066	1.93568	1.21812	3.07594	0.00519097	0.600499	0.539474	0.706897	HOVON
KLHL35																							2.04337	1.27481	3.2753	0.00299195	2.01605	1.25611	3.23576	0.00367759	0.624093	0.644737	0.62069	HOVON
KLK1																							1.63868	1.04297	2.57463	0.0321556	1.70275	1.07595	2.69472	0.0230562	0.579288	0.539474	0.637931	HOVON
KLK13																							2.07776	1.30183	3.31617	0.00217119	1.86899	1.1629	3.00382	0.00978451	0.628063	0.631579	0.637931	HOVON
KNDC1																							1.86637	1.17585	2.96239	0.00811646	1.87036	1.17186	2.98521	0.00867056	0.613657	0.605263	0.637931	HOVON
KRBA1																							1.76952	1.12697	2.77842	0.013166	1.77013	1.11126	2.81964	0.0162124	0.616833	0.513158	0.689655	HOVON
KRT1																							2.80744	1.68076	4.68937	8.02357e-05	2.70526	1.61401	4.53432	0.000158947	0.631466	0.736842	0.603448	HOVON
KRT24																							1.84328	1.14078	2.9784	0.0124913	2.06141	1.26274	3.36523	0.00381711	0.606284	0.671053	0.568966	HOVON
KRT77																							2.83575	1.69707	4.73846	6.91773e-05	2.62569	1.55396	4.43655	0.00030966	0.682736	0.736842	0.655172	HOVON
KRT8																							2.45156	1.54436	3.89166	0.000142789	2.47044	1.52116	4.01212	0.000256783	0.697482	0.578947	0.775862	HOVON
KRT8P12																							1.88297	1.19199	2.97448	0.00667125	2.19277	1.34739	3.56856	0.00157772	0.626928	0.578947	0.655172	HOVON
KRTAP5-AS1																							1.87947	1.15022	3.07106	0.0117824	1.69351	1.02976	2.78509	0.0379418	0.629197	0.697368	0.534483	HOVON
KRTAP7-1																							1.82316	1.15837	2.86946	0.00945141	1.73283	1.08573	2.76562	0.0211776	0.598571	0.552632	0.62069	HOVON
KSR2																							2.18646	1.38162	3.46013	0.000837121	2.32643	1.44432	3.74729	0.000517499	0.642241	0.592105	0.689655	HOVON
L1TD1																							1.92228	1.22411	3.01866	0.00453759	1.86335	1.13764	3.052	0.0134283	0.613203	0.513158	0.706897	HOVON
LAMA2																							1.85931	1.17208	2.94948	0.00842848	2.08448	1.29846	3.34633	0.00235474	0.621937	0.605263	0.637931	HOVON
LAMA3																							2.07937	1.29195	3.34671	0.00257077	2.13592	1.30831	3.48707	0.00240916	0.637024	0.657895	0.603448	HOVON
LAMA4																							3.06917	1.81863	5.17962	2.67022e-05	2.8002	1.62771	4.81725	0.000199219	0.694533	0.75	0.62069	HOVON
LAMB2P1																							2.23764	1.37715	3.63577	0.00114536	2.44207	1.49104	3.99971	0.000389786	0.63623	0.684211	0.586207	HOVON
LAMC1																							2.30424	1.41696	3.7471	0.000765994	1.96831	1.15199	3.36311	0.0132256	0.658122	0.684211	0.603448	HOVON
LANCL1																							2.02156	1.25856	3.2471	0.00360164	1.81928	1.12222	2.94932	0.0151929	0.610481	0.644737	0.62069	HOVON
LCN15																							1.6744	1.03614	2.70584	0.0352966	1.80809	1.10989	2.9455	0.0173735	0.586093	0.671053	0.517241	HOVON
LCN8																							1.88624	1.1543	3.08229	0.0113198	2.04363	1.23952	3.36942	0.00508442	0.61377	0.697368	0.517241	HOVON
LDLRAD4																							2.10418	1.31778	3.35988	0.00183534	2.1454	1.32135	3.48334	0.00202299	0.62931	0.631579	0.706897	HOVON
LELP1																							2.70907	1.6458	4.45926	8.8801e-05	3.16088	1.88735	5.29376	1.21934e-05	0.683417	0.710526	0.637931	HOVON
LEMD1																							1.82928	1.16396	2.87492	0.0088405	1.8545	1.15985	2.96521	0.0099023	0.590744	0.539474	0.672414	HOVON
LENG1																							1.74755	1.09521	2.78844	0.0192107	1.87691	1.15556	3.04856	0.0109529	0.623752	0.631579	0.586207	HOVON
LGALS8-AS1																							2.03886	1.29376	3.21308	0.00214199	1.83508	1.15736	2.90966	0.00984156	0.608212	0.552632	0.689655	HOVON
LGR4																							1.81028	1.1534	2.84125	0.0098661	1.81395	1.14611	2.87095	0.0110184	0.563975	0.513158	0.672414	HOVON
LHX4-AS1																							1.67692	1.0574	2.6594	0.0280065	2.00135	1.24402	3.21973	0.00423613	0.612409	0.605263	0.603448	HOVON
LIME1 /// ZGPAT																							1.77098	1.12429	2.78963	0.0136898	1.76101	1.10515	2.80609	0.0172861	0.596189	0.552632	0.689655	HOVON
LIMS1																							1.67614	1.06134	2.64708	0.0267398	1.85513	1.15959	2.96786	0.00994946	0.574297	0.578947	0.586207	HOVON
LIMS2																							1.99827	1.2705	3.14293	0.00273455	1.8739	1.18098	2.97339	0.00767287	0.610708	0.539474	0.724138	HOVON
LINC00202-1																							2.17545	1.3811	3.42668	0.000800103	2.26849	1.42298	3.61639	0.000576448	0.627042	0.539474	0.741379	HOVON
LINC00202-2																							2.05288	1.26342	3.33563	0.00368357	2.90075	1.75181	4.80322	3.49026e-05	0.619555	0.684211	0.551724	HOVON
LINC00208																							1.62489	1.00645	2.62334	0.0470021	1.97431	1.19512	3.26154	0.00790923	0.573162	0.671053	0.517241	HOVON
LINC00452																							1.92891	1.22201	3.04472	0.00478944	2.06483	1.29528	3.2916	0.00230838	0.646211	0.578947	0.672414	HOVON
LINC00476 /// LOC101930476																							1.9394	1.19914	3.13665	0.0069276	2.75368	1.61974	4.68147	0.000183179	0.62931	0.671053	0.568966	HOVON
LINC00511 /// LINC00673																							2.42924	1.47684	3.99583	0.000473135	2.51352	1.50127	4.20832	0.000456358	0.639065	0.710526	0.62069	HOVON
LINC00515																							1.67783	1.06821	2.63535	0.0246784	1.68807	1.05532	2.70021	0.028918	0.590404	0.526316	0.706897	HOVON
LINC00527																							2.05113	1.247	3.37381	0.00466465	2.39442	1.42456	4.0246	0.000982249	0.635662	0.710526	0.551724	HOVON
LINC00536																							2.17507	1.37722	3.43512	0.000860089	2.43031	1.51266	3.90466	0.000241848	0.635436	0.565789	0.724138	HOVON
LINC00628																							2.15515	1.32646	3.50156	0.00192971	2.21346	1.35725	3.60981	0.00145237	0.635889	0.684211	0.551724	HOVON
LINC00654																							1.64515	1.04421	2.59194	0.0318349	1.69837	1.05275	2.73991	0.0299581	0.618988	0.565789	0.672414	HOVON
LINC00667																							1.98272	1.26074	3.11815	0.00304704	1.61945	1.0136	2.58743	0.0437521	0.581897	0.513158	0.741379	HOVON
LINC00824																							2.39315	1.47219	3.89023	0.000431337	2.16953	1.31228	3.58677	0.00253229	0.650862	0.684211	0.655172	HOVON
LINC00851																							2.00435	1.22722	3.2736	0.00546937	2.20184	1.34015	3.61756	0.00183492	0.627949	0.697368	0.551724	HOVON
LINC00883																							2.1058	1.32627	3.34351	0.00159385	1.89986	1.18108	3.05609	0.00814106	0.612636	0.605263	0.655172	HOVON
LINC00893 /// LINC00894																							2.36725	1.45624	3.8482	0.000508728	2.66914	1.62118	4.39452	0.000113753	0.62103	0.684211	0.637931	HOVON
LINC00894																							1.67721	1.05174	2.67464	0.0298698	1.83807	1.13561	2.97507	0.0132287	0.580422	0.631579	0.568966	HOVON
LINC00908 /// LINC00908																							1.72552	1.08872	2.7348	0.020248	1.81155	1.13657	2.88737	0.0124825	0.58235	0.605263	0.62069	HOVON
LINC00921 /// ZNF263																							1.81617	1.15122	2.86518	0.010306	1.94973	1.20565	3.15304	0.00647834	0.581897	0.565789	0.672414	HOVON
LINC00943																							1.80055	1.13942	2.84527	0.0117672	1.86347	1.17142	2.96438	0.00859027	0.584279	0.578947	0.603448	HOVON
LINC00969 /// SDHAP1 /// SDHAP2																							1.6615	1.05467	2.61749	0.0285602	1.73546	1.07572	2.79981	0.0238785	0.561593	0.565789	0.637931	HOVON
LINC01007																							2.11039	1.314	3.38944	0.00200417	1.84913	1.14072	2.99749	0.0126262	0.600499	0.644737	0.568966	HOVON
LINC01013																							1.95544	1.22747	3.11516	0.00476344	1.87979	1.17296	3.01255	0.00871718	0.635889	0.618421	0.637931	HOVON
LINC01016																							2.89829	1.72039	4.88265	6.36689e-05	3.05828	1.80236	5.18936	3.41929e-05	0.710299	0.75	0.603448	HOVON
LINC01018																							2.18363	1.36279	3.49886	0.00116711	2.18979	1.36075	3.52391	0.00124245	0.621484	0.644737	0.637931	HOVON
LINC01049																							2.04938	1.27306	3.29912	0.00313901	1.8602	1.14874	3.01227	0.0116086	0.611048	0.657895	0.586207	HOVON
LINC01119																							1.99552	1.22873	3.24083	0.00523056	1.86294	1.13907	3.04683	0.0131839	0.620576	0.684211	0.534483	HOVON
LINC01128																							1.59709	1.01571	2.51125	0.0426165	1.69659	1.07193	2.68527	0.0240418	0.590858	0.526316	0.672414	HOVON
LINC01140																							1.74943	1.11487	2.74517	0.0149751	1.92073	1.19658	3.08311	0.00686621	0.611956	0.513158	0.724138	HOVON
LINC01165																							2.18329	1.3564	3.51428	0.00130378	2.48519	1.51699	4.07131	0.000300765	0.67627	0.657895	0.655172	HOVON
LINC01184 /// LOC101929964																							1.8946	1.15978	3.09498	0.0107122	2.01662	1.22045	3.33219	0.00619172	0.578947	0.697368	0.517241	HOVON
LINC01187																							1.89677	1.16167	3.09705	0.010497	2.10826	1.26514	3.51324	0.00420206	0.593693	0.697368	0.534483	HOVON
LINC01222																							1.61297	1.0264	2.53477	0.0381787	1.74365	1.10342	2.75536	0.0172412	0.610708	0.539474	0.655172	HOVON
LINC01296 /// LOC100653149 /// LOC102725127																							1.83916	1.15956	2.91707	0.00962553	1.68023	1.04384	2.7046	0.0326288	0.599138	0.605263	0.603448	HOVON
LINC01366																							2.10042	1.316	3.35241	0.00186409	2.19658	1.35628	3.55748	0.00138011	0.624093	0.631579	0.655172	HOVON
LINGO2																							2.35016	1.49349	3.69822	0.000220738	2.34412	1.44619	3.79957	0.000545997	0.650975	0.513158	0.775862	HOVON
LL0XNC01-7P3.1																							1.7978	1.12106	2.88305	0.0149251	1.76387	1.08645	2.86369	0.0217156	0.596189	0.644737	0.551724	HOVON
LMNTD2																							2.40976	1.52594	3.8055	0.000161462	2.48467	1.55701	3.96504	0.000135229	0.676157	0.565789	0.758621	HOVON
LMO7																							2.53635	1.60487	4.00849	6.7287e-05	2.45652	1.53416	3.93343	0.00018271	0.621824	0.539474	0.775862	HOVON
LNX2																							1.79076	1.13724	2.81985	0.0118995	1.59431	1.00238	2.53578	0.0488386	0.572142	0.539474	0.655172	HOVON
LOC100049716																							1.66447	1.05742	2.62002	0.0277245	1.65756	1.02518	2.68002	0.0392649	0.567151	0.552632	0.62069	HOVON
LOC100128079																							1.615	1.0252	2.54411	0.0387062	1.82412	1.14843	2.89735	0.0108899	0.574524	0.565789	0.637931	HOVON
LOC100128185																							2.0709	1.28631	3.33407	0.00273359	2.39216	1.45942	3.92102	0.000541398	0.667763	0.657895	0.637931	HOVON
LOC100128644																							2.33775	1.48638	3.67675	0.000237477	2.30543	1.42816	3.72159	0.00062948	0.66073	0.513158	0.793103	HOVON
LOC100129175																							1.81055	1.13092	2.89861	0.0134224	1.93469	1.19855	3.12296	0.00690723	0.610254	0.644737	0.568966	HOVON
LOC100129380																							2.30254	1.45721	3.63826	0.000352863	2.08202	1.30902	3.31149	0.00195322	0.69544	0.578947	0.758621	HOVON
LOC100130938																							1.83797	1.15814	2.91686	0.00979473	1.81465	1.12675	2.92253	0.0142554	0.597777	0.605263	0.603448	HOVON
LOC100131303																							2.0509	1.25567	3.34978	0.00411153	2.03127	1.23307	3.34616	0.00539253	0.615926	0.697368	0.551724	HOVON
LOC100132661																							1.93305	1.22661	3.04633	0.00450949	1.94983	1.23156	3.087	0.00439324	0.59358	0.565789	0.672414	HOVON
LOC100133445 /// LOC115110																							2.1888	1.39175	3.44232	0.000696807	2.32898	1.45363	3.73144	0.00043919	0.651543	0.526316	0.775862	HOVON
LOC100133920 /// LOC100996643 /// LOC101928195 /// LOC101929583 /// LOC286297																							2.09947	1.32537	3.3257	0.00157655	1.96157	1.23178	3.12375	0.00453882	0.65608	0.592105	0.672414	HOVON
LOC100287728 /// ZNF75D																							1.70676	1.05579	2.75909	0.0291454	1.79148	1.09143	2.94055	0.0211112	0.62466	0.671053	0.551724	HOVON
LOC100288570																							2.01579	1.27894	3.17718	0.00252926	1.7889	1.11916	2.85945	0.015082	0.605717	0.539474	0.689655	HOVON
LOC100289090 /// RP11-23P13.6																							1.69558	1.04415	2.75342	0.0327921	1.6965	1.03632	2.77724	0.035567	0.592446	0.684211	0.517241	HOVON
LOC100289473																							2.0222	1.28017	3.19434	0.00253771	2.03873	1.27636	3.25648	0.00287145	0.634415	0.552632	0.741379	HOVON
LOC100289561 /// LOC100630923 /// PRKRIP1																							1.75169	1.11323	2.75632	0.0153613	1.99394	1.23252	3.22576	0.0049275	0.629083	0.552632	0.655172	HOVON
LOC100499489																							1.77098	1.11308	2.81772	0.01586	1.83138	1.13187	2.9632	0.0137197	0.605944	0.618421	0.586207	HOVON
LOC100505515																							2.2296	1.41552	3.51186	0.000542049	2.43806	1.53817	3.86443	0.000149328	0.621711	0.552632	0.689655	HOVON
LOC100505835																							2.10113	1.29975	3.39662	0.00244708	2.41657	1.45999	3.99988	0.000599457	0.619328	0.671053	0.603448	HOVON
LOC100506175																							2.31655	1.46797	3.65566	0.000307096	2.57099	1.60639	4.11482	8.30908e-05	0.645871	0.565789	0.741379	HOVON
LOC100506258																							1.89571	1.15416	3.11369	0.0115281	1.94297	1.1793	3.20117	0.00912493	0.592672	0.710526	0.517241	HOVON
LOC100506472																							1.58438	1.00692	2.49301	0.0466163	1.63939	1.03273	2.60241	0.0360311	0.576792	0.539474	0.62069	HOVON
LOC100506476																							2.11011	1.33538	3.33429	0.00137932	2.51965	1.54554	4.10772	0.000210653	0.652223	0.578947	0.689655	HOVON
LOC100506497																							2.02802	1.28425	3.20256	0.00242009	1.84782	1.16133	2.94009	0.00956562	0.64417	0.578947	0.672414	HOVON
LOC100506860																							1.81549	1.15558	2.85225	0.00967177	1.89896	1.19244	3.02409	0.00690627	0.601747	0.513158	0.706897	HOVON
LOC100506870 /// LOC283140																							2.51993	1.59218	3.98826	7.9646e-05	2.63181	1.64119	4.22036	5.91705e-05	0.666742	0.592105	0.741379	HOVON
LOC100507283																							1.80075	1.12831	2.87392	0.0136585	2.00249	1.23676	3.24233	0.00473969	0.633507	0.631579	0.603448	HOVON
LOC100507395																							2.0895	1.26736	3.44498	0.00386774	1.76397	1.04981	2.96398	0.0320706	0.612182	0.710526	0.551724	HOVON
LOC100507468																							2.32879	1.45311	3.7322	0.000443223	2.5071	1.55667	4.03782	0.000156848	0.647573	0.644737	0.655172	HOVON
LOC100507513																							2.94945	1.84157	4.72381	6.76573e-06	3.05912	1.89285	4.94397	4.99043e-06	0.659029	0.631579	0.741379	HOVON
LOC100507520																							1.71804	1.09004	2.70785	0.0197334	1.6992	1.03402	2.7923	0.0364428	0.548094	0.552632	0.62069	HOVON
LOC100507530																							2.22231	1.41163	3.49856	0.000562892	1.99387	1.26021	3.15464	0.00319855	0.602427	0.552632	0.724138	HOVON
LOC100507654																							1.89204	1.20283	2.97613	0.00579678	1.81128	1.14787	2.85808	0.0106929	0.600839	0.526316	0.689655	HOVON
LOC100509646 /// PRY /// PRY2																							2.52986	1.48851	4.29975	0.000603879	2.48371	1.44879	4.25789	0.000939671	0.634868	0.763158	0.517241	HOVON
LOC100630923																							1.79778	1.10047	2.93694	0.0191677	2.47624	1.46932	4.17321	0.000661819	0.600272	0.697368	0.534483	HOVON
LOC101926916																							1.61211	1.01401	2.56298	0.0435107	1.6308	1.0236	2.59818	0.0395775	0.574977	0.618421	0.568966	HOVON
LOC101927020																							1.83067	1.15126	2.91104	0.0106135	2.11509	1.29664	3.45015	0.00269545	0.624887	0.618421	0.603448	HOVON
LOC101927044																							2.11763	1.30987	3.42351	0.0022037	2.0895	1.28242	3.4045	0.0030897	0.624206	0.671053	0.603448	HOVON
LOC101927122																							1.94931	1.22201	3.10947	0.00508715	1.88023	1.17089	3.0193	0.00897975	0.607418	0.631579	0.62069	HOVON
LOC101927331																							2.16725	1.36553	3.43965	0.00103109	2.07721	1.30441	3.30788	0.0020741	0.636456	0.605263	0.655172	HOVON
LOC101927526																							1.82701	1.12505	2.96696	0.0148399	1.92462	1.17128	3.16248	0.00976915	0.626134	0.684211	0.551724	HOVON
LOC101927534																							2.48183	1.56618	3.93278	0.000108803	2.14848	1.31927	3.49888	0.00211549	0.638158	0.578947	0.706897	HOVON
LOC101927539																							1.85623	1.17608	2.92973	0.00789487	1.81631	1.13804	2.89882	0.0123462	0.583031	0.578947	0.637931	HOVON
LOC101927604																							1.94301	1.23375	3.06003	0.00415142	1.87187	1.18454	2.95804	0.00724562	0.59823	0.552632	0.706897	HOVON
LOC101927640																							2.01403	1.25746	3.2258	0.00357751	2.20793	1.36681	3.56667	0.00120785	0.643262	0.644737	0.62069	HOVON
LOC101927648																							2.75021	1.62839	4.64486	0.000154667	2.47655	1.44878	4.23342	0.000915757	0.684551	0.75	0.586207	HOVON
LOC101927668 /// MACC1																							1.74692	1.09116	2.79676	0.0201623	1.84254	1.13336	2.99548	0.0137069	0.597096	0.644737	0.586207	HOVON
LOC101927703																							2.00786	1.25159	3.22111	0.00384596	1.68442	1.01172	2.80441	0.0449897	0.599138	0.631579	0.586207	HOVON
LOC101927766																							2.81834	1.7597	4.51388	1.62045e-05	2.58071	1.59684	4.17077	0.000108443	0.650181	0.605263	0.724138	HOVON
LOC101927787																							2.14909	1.31531	3.51141	0.0022577	2.36262	1.43585	3.88757	0.00071517	0.656307	0.697368	0.586207	HOVON
LOC101927815																							1.93254	1.18163	3.16062	0.00866689	1.96318	1.18636	3.24864	0.00866588	0.61309	0.697368	0.534483	HOVON
LOC101927929																							2.52573	1.59717	3.99412	7.41876e-05	2.00025	1.20801	3.31203	0.00705073	0.661525	0.552632	0.810345	HOVON
LOC101927950																							2.2028	1.33915	3.62346	0.00187088	2.47778	1.48368	4.13795	0.000524827	0.62863	0.710526	0.551724	HOVON
LOC101928014																							2.23484	1.38659	3.60201	0.000959802	2.15054	1.32726	3.48449	0.00187231	0.672868	0.657895	0.637931	HOVON
LOC101928198 /// MFAP3L																							1.97264	1.25521	3.10015	0.00322524	1.81225	1.1489	2.8586	0.0105617	0.593466	0.513158	0.706897	HOVON
LOC101928205																							2.13215	1.33543	3.40422	0.00151584	2.01709	1.26069	3.22734	0.0034335	0.60583	0.631579	0.655172	HOVON
LOC101928274 /// VSIG10																							1.6726	1.06492	2.62705	0.0255483	1.78021	1.12796	2.80964	0.0132446	0.58564	0.526316	0.637931	HOVON
LOC101928303																							1.91309	1.21688	3.00763	0.00494965	1.86677	1.15331	3.02159	0.0110703	0.632713	0.513158	0.758621	HOVON
LOC101928327																							2.06731	1.2652	3.37793	0.0037443	2.16788	1.31323	3.57873	0.00248291	0.618761	0.697368	0.551724	HOVON
LOC101928419																							1.66417	1.0546	2.6261	0.0286432	1.681	1.05974	2.66646	0.027352	0.560912	0.578947	0.586207	HOVON
LOC101928476																							2.13905	1.34019	3.4141	0.00143556	1.98128	1.2293	3.19325	0.00498967	0.601747	0.631579	0.62069	HOVON
LOC101928504																							1.9956	1.2052	3.30434	0.00724458	2.12667	1.26712	3.5693	0.0042891	0.630672	0.723684	0.517241	HOVON
LOC101928525																							2.15122	1.35017	3.42754	0.00126742	2.40256	1.48644	3.88329	0.000346214	0.637477	0.618421	0.655172	HOVON
LOC101928571																							1.6845	1.06933	2.65357	0.0245085	1.68965	1.06166	2.68909	0.0269424	0.594828	0.565789	0.672414	HOVON
LOC101928635																							1.99092	1.22283	3.24146	0.00562516	2.08917	1.26705	3.44471	0.00388142	0.588475	0.684211	0.551724	HOVON
LOC101928700																							1.64522	1.02752	2.63425	0.0381713	1.68981	1.04054	2.74419	0.0339551	0.583371	0.644737	0.551724	HOVON
LOC101928725																							1.85981	1.1732	2.94825	0.00830354	2.08215	1.29057	3.35927	0.00265425	0.621597	0.605263	0.655172	HOVON
LOC101928748																							2.12689	1.35061	3.34935	0.00112526	2.34299	1.45724	3.76711	0.000441289	0.604583	0.513158	0.724138	HOVON
LOC101928845																							2.67729	1.61648	4.43426	0.00013049	2.86494	1.71914	4.77442	5.36169e-05	0.677972	0.723684	0.637931	HOVON
LOC101928865																							2.43265	1.43122	4.1348	0.00102102	2.78655	1.61656	4.80332	0.000225276	0.646552	0.763158	0.551724	HOVON
LOC101928877																							1.7725	1.12039	2.80414	0.0144576	1.93167	1.21291	3.07637	0.00555581	0.626588	0.592105	0.655172	HOVON
LOC101928916 /// NNMT																							2.02548	1.23204	3.3299	0.00539165	2.16099	1.30641	3.57457	0.00269212	0.633734	0.710526	0.534483	HOVON
LOC101928954																							1.92301	1.18232	3.12771	0.00841842	1.92391	1.17722	3.14419	0.00902791	0.589837	0.684211	0.534483	HOVON
LOC101929114																							1.92355	1.21993	3.03301	0.00486915	1.82842	1.13423	2.94749	0.0132506	0.615926	0.565789	0.655172	HOVON
LOC101929116																							1.57512	1.00363	2.47203	0.048184	1.57485	1.00182	2.47565	0.0490847	0.569646	0.526316	0.637931	HOVON
LOC101929154																							1.80434	1.14169	2.8516	0.0114905	1.83565	1.14167	2.95146	0.0121835	0.605944	0.578947	0.637931	HOVON
LOC101929240 /// SNRNP200																							1.65686	1.05375	2.60514	0.028763	1.8023	1.1283	2.87892	0.0136964	0.624319	0.539474	0.672414	HOVON
LOC101929280																							3.77815	1.9901	7.17275	4.82341e-05	3.75792	1.97385	7.1545	5.58122e-05	0.712114	0.855263	0.534483	HOVON
LOC101929504																							2.50478	1.50017	4.18212	0.000446971	2.46335	1.46268	4.14862	0.000699427	0.655059	0.736842	0.586207	HOVON
LOC101929517																							1.71839	1.09329	2.70088	0.018947	1.80881	1.14033	2.86916	0.0118075	0.59324	0.513158	0.706897	HOVON
LOC101929549																							2.44588	1.48705	4.02295	0.000426945	2.171	1.30053	3.62408	0.00302618	0.639292	0.710526	0.603448	HOVON
LOC101929761																							1.84499	1.15253	2.95349	0.0107324	2.23262	1.36933	3.64017	0.00128119	0.615472	0.644737	0.603448	HOVON
LOC101929855 /// LOC102724851																							1.77754	1.13227	2.79053	0.0124258	1.70675	1.08322	2.68922	0.0211915	0.536638	0.513158	0.689655	HOVON
LOC101930026																							1.77269	1.12731	2.78755	0.0131822	1.83212	1.15521	2.90568	0.0100781	0.584846	0.539474	0.655172	HOVON
LOC101930075 /// NPIPA1 /// NPIPA2 /// NPIPA3 /// NPIPA5 /// NPIPA7 /// NPIPA8 /// PKD1P1																							1.88418	1.19534	2.96998	0.00636284	2.02215	1.27299	3.2122	0.00286216	0.62069	0.565789	0.672414	HOVON
LOC101930075 /// PKD1																							2.88942	1.74168	4.79351	3.98641e-05	3.56672	2.06809	6.15132	4.8078e-06	0.71529	0.723684	0.689655	HOVON
LOC102723678 /// LOC102723709																							2.32751	1.47448	3.67403	0.000286549	2.35793	1.44713	3.84199	0.000573826	0.659142	0.565789	0.741379	HOVON
LOC102724165																							2.21006	1.39246	3.50772	0.000766448	2.15955	1.3563	3.43849	0.00117796	0.634642	0.605263	0.672414	HOVON
LOC102724250 /// NBPF1 /// NBPF10 /// NBPF11 /// NBPF12 /// NBPF14 /// NBPF15 /// NBPF26 /// NBPF8 /// NBPF9																							1.83791	1.16595	2.89713	0.00876218	1.83346	1.15741	2.90438	0.00979978	0.612523	0.552632	0.672414	HOVON
LOC102724905																							2.77386	1.68575	4.56433	5.94257e-05	2.91881	1.76124	4.83718	3.23785e-05	0.6723	0.710526	0.672414	HOVON
LOC102724967																							1.90078	1.17482	3.07534	0.00889015	1.88069	1.13341	3.12066	0.0144988	0.578834	0.671053	0.517241	HOVON
LOC102725016 /// PPP2R3B																							2.61653	1.56518	4.3741	0.000243737	2.44541	1.4427	4.14501	0.000896036	0.664701	0.736842	0.568966	HOVON
LOC102725072 /// LOC102725315 /// LOC727983 /// POM121L10P /// POM121L1P /// POM121L4P /// POM121L8P /// POM121L9P																							1.68629	1.07328	2.64942	0.0234057	1.94957	1.21967	3.11626	0.00527427	0.624206	0.539474	0.706897	HOVON
LOC102725263 /// LOC389906																							1.98289	1.25927	3.12233	0.00312539	2.1515	1.33191	3.47543	0.00173995	0.586661	0.552632	0.672414	HOVON
LOC102725271 /// NTM																							1.86447	1.16379	2.98702	0.00957662	2.027	1.23324	3.33165	0.00532181	0.644397	0.644737	0.603448	HOVON
LOC102725383																							1.87621	1.14834	3.06546	0.012	1.83268	1.11547	3.01101	0.0167864	0.638612	0.697368	0.551724	HOVON
LOC145945																							1.70156	1.08362	2.67187	0.020956	1.6789	1.05904	2.66155	0.0275255	0.566697	0.513158	0.672414	HOVON
LOC147004																							1.8072	1.128	2.89537	0.0138624	1.69592	1.0407	2.76368	0.0339994	0.578267	0.644737	0.551724	HOVON
LOC151174																							2.42764	1.5401	3.82664	0.00013349	2.57792	1.61763	4.10827	6.81152e-05	0.662432	0.539474	0.758621	HOVON
LOC153811 /// RNF130																							1.76834	1.12571	2.77781	0.0133656	1.92688	1.2102	3.06797	0.00571085	0.59721	0.526316	0.706897	HOVON
LOC155060																							2.18026	1.37734	3.45124	0.000880435	2.21274	1.38765	3.52843	0.000849853	0.661751	0.592105	0.689655	HOVON
LOC157562																							2.41649	1.52282	3.83464	0.000180344	2.60753	1.61759	4.20329	8.34768e-05	0.651429	0.592105	0.741379	HOVON
LOC220077																							1.68273	1.07101	2.64384	0.0239725	1.93109	1.19555	3.11917	0.00714431	0.552972	0.539474	0.672414	HOVON
LOC254896 /// TNFRSF10C																							2.54224	1.55332	4.16075	0.000205597	2.50322	1.52245	4.11581	0.000298406	0.639292	0.697368	0.62069	HOVON
LOC280665																							2.10708	1.30425	3.40408	0.00232418	2.08879	1.2845	3.39669	0.00298548	0.602087	0.671053	0.586207	HOVON
LOC283454																							2.35295	1.47772	3.74658	0.000311792	2.45966	1.51803	3.98539	0.00025704	0.648934	0.618421	0.689655	HOVON
LOC283485																							2.2745	1.40606	3.67933	0.000811929	2.08818	1.26884	3.4366	0.00377116	0.622618	0.671053	0.603448	HOVON
LOC284009 /// METTL16																							1.63923	1.03648	2.59251	0.0345876	1.68715	1.04425	2.72586	0.0326083	0.578494	0.592105	0.568966	HOVON
LOC284112 /// MIR195 /// MIR497 /// MIR497HG																							1.82854	1.14545	2.91899	0.0114376	1.95906	1.21472	3.1595	0.00582258	0.607191	0.631579	0.586207	HOVON
LOC284373																							2.49072	1.57643	3.93529	9.21887e-05	2.52506	1.57481	4.04871	0.000120452	0.669011	0.578947	0.741379	HOVON
LOC284898																							1.75536	1.11089	2.7737	0.0159313	1.9326	1.21418	3.07609	0.00546396	0.589496	0.578947	0.62069	HOVON
LOC285300																							1.81059	1.14989	2.8509	0.0103785	1.86639	1.1728	2.97014	0.00847861	0.602427	0.552632	0.672414	HOVON
LOC285696																							2.36827	1.47509	3.80227	0.000358068	2.49911	1.5086	4.13995	0.000375688	0.653584	0.644737	0.672414	HOVON
LOC286009																							1.84506	1.15169	2.95587	0.0108554	1.76345	1.07258	2.89932	0.0253418	0.549229	0.644737	0.534483	HOVON
LOC286114																							2.01816	1.281	3.17954	0.0024638	2.4387	1.48517	4.00443	0.000426482	0.653584	0.552632	0.758621	HOVON
LOC338694																							1.83681	1.15081	2.93173	0.0108102	1.95833	1.20869	3.1729	0.0063376	0.613997	0.631579	0.62069	HOVON
LOC339666																							1.83031	1.16237	2.88207	0.00906791	1.91242	1.19146	3.06963	0.00724088	0.619896	0.539474	0.672414	HOVON
LOC340085																							1.9828	1.26041	3.11922	0.00306484	1.9994	1.26823	3.15211	0.00285404	0.608666	0.539474	0.689655	HOVON
LOC340178																							2.08386	1.30074	3.33846	0.00226242	2.7247	1.67237	4.4392	5.70195e-05	0.609687	0.644737	0.586207	HOVON
LOC374890																							1.58059	1.00512	2.48553	0.04747	1.60809	1.01965	2.53611	0.0409846	0.584392	0.552632	0.62069	HOVON
LOC389247																							2.51542	1.53822	4.1134	0.000236836	2.59251	1.56742	4.28803	0.000206853	0.636683	0.697368	0.603448	HOVON
LOC389641																							1.85653	1.17768	2.9267	0.00771705	1.83624	1.1535	2.92307	0.0104078	0.624546	0.565789	0.689655	HOVON
LOC389765																							1.96341	1.24878	3.08697	0.00347505	1.80275	1.13929	2.85256	0.0118389	0.587114	0.526316	0.724138	HOVON
LOC389906																							1.87659	1.13418	3.10497	0.0142838	2.35837	1.30279	4.26925	0.00460393	0.594828	0.723684	0.517241	HOVON
LOC390705																							2.42545	1.42679	4.12309	0.00106448	2.60148	1.50468	4.49779	0.000620267	0.668897	0.763158	0.534483	HOVON
LOC399491																							2.52691	1.58153	4.03741	0.000105662	2.65356	1.63945	4.29494	7.12313e-05	0.630672	0.631579	0.689655	HOVON
LOC400655																							1.9447	1.23887	3.05268	0.00383982	1.76607	1.11787	2.79013	0.0147888	0.622278	0.526316	0.724138	HOVON
LOC400794																							1.8436	1.15822	2.93454	0.00989958	1.76685	1.08967	2.86488	0.0209888	0.591992	0.618421	0.568966	HOVON
LOC440434																							1.919	1.21479	3.03144	0.00520589	1.85217	1.16065	2.95571	0.00974597	0.600045	0.578947	0.655172	HOVON
LOC494150																							2.27279	1.36229	3.79183	0.00166745	2.32254	1.36527	3.95103	0.00188032	0.640653	0.736842	0.568966	HOVON
LOC646588																							1.94244	1.21697	3.10039	0.00538458	2.12444	1.31999	3.41918	0.00191339	0.623639	0.631579	0.603448	HOVON
LOC646743 /// TISP43																							2.03478	1.2725	3.25369	0.00301533	2.13031	1.3101	3.46403	0.00229682	0.645644	0.631579	0.637931	HOVON
LOC728445																							1.65449	1.0501	2.60673	0.0299522	1.75981	1.09401	2.83083	0.019784	0.618648	0.565789	0.637931	HOVON
LOC729291																							2.26323	1.41043	3.63167	0.00071115	2.31144	1.43241	3.7299	0.00059941	0.622958	0.644737	0.637931	HOVON
LOC729506																							1.66767	1.04861	2.6522	0.0307356	1.73742	1.08009	2.79478	0.0227485	0.609914	0.618421	0.568966	HOVON
LOC729732																							1.86273	1.1833	2.93228	0.0072099	2.01868	1.22921	3.31518	0.00551434	0.635662	0.552632	0.706897	HOVON
LOC730139																							2.44686	1.486	4.02902	0.000437104	2.22445	1.33839	3.69712	0.00203959	0.669465	0.710526	0.586207	HOVON
LOC80154																							2.10034	1.31032	3.36666	0.00205148	2.22589	1.36967	3.61735	0.00123937	0.619782	0.644737	0.637931	HOVON
LOC90246																							2.32711	1.46807	3.68883	0.000326311	2.19593	1.37577	3.50502	0.000976703	0.637137	0.592105	0.672414	HOVON
LOC91450																							1.95933	1.24241	3.08994	0.00380581	2.11416	1.32944	3.36208	0.00156126	0.640994	0.565789	0.689655	HOVON
LPHN1																							2.84221	1.77535	4.5502	1.35752e-05	2.49211	1.53693	4.04091	0.000213261	0.694192	0.605263	0.775862	HOVON
LRFN4																							1.96089	1.24329	3.09268	0.00377119	1.81172	1.14052	2.87791	0.0118418	0.587341	0.539474	0.689655	HOVON
LRP3																							1.77317	1.12451	2.79601	0.0137015	1.85138	1.14569	2.99176	0.0118901	0.567604	0.565789	0.655172	HOVON
LRRC1																							2.43004	1.50325	3.92821	0.000290674	2.37635	1.44169	3.91695	0.000687146	0.654152	0.671053	0.689655	HOVON
LRRC16B																							1.75193	1.10087	2.78802	0.0180131	1.78693	1.10636	2.88616	0.0176366	0.613544	0.618421	0.586207	HOVON
LRRC20																							1.67644	1.05712	2.65859	0.0280862	1.68915	1.05179	2.71274	0.0300928	0.575544	0.592105	0.568966	HOVON
LRRC27																							1.95021	1.22785	3.09752	0.00466165	1.75909	1.08857	2.84263	0.0210813	0.616152	0.605263	0.62069	HOVON
LRRC38																							1.87592	1.16584	3.01847	0.00953507	2.05675	1.26008	3.3571	0.0039174	0.630104	0.657895	0.62069	HOVON
LRRC56																							1.83538	1.13005	2.98093	0.0141251	1.76106	1.07042	2.89732	0.0258907	0.622051	0.684211	0.534483	HOVON
LRRC66																							1.67729	1.06716	2.63628	0.0249814	1.7712	1.11503	2.81351	0.015473	0.619555	0.539474	0.689655	HOVON
LRRCC1																							2.05399	1.29069	3.26869	0.00239405	1.82405	1.13442	2.93291	0.0131226	0.564088	0.618421	0.62069	HOVON
LSM14A																							1.65537	1.05395	2.59998	0.0286628	1.65888	1.05082	2.6188	0.0297978	0.578267	0.526316	0.689655	HOVON
LTBP3																							2.05305	1.30241	3.23632	0.00194933	1.86408	1.16082	2.9934	0.00996455	0.658348	0.552632	0.741379	HOVON
LTBP4																							2.18127	1.33442	3.56558	0.00186713	2.43297	1.46381	4.04378	0.000603791	0.640653	0.697368	0.568966	HOVON
LURAP1																							2.70063	1.63001	4.47446	0.000114968	2.93989	1.76437	4.8986	3.4795e-05	0.681828	0.723684	0.62069	HOVON
LURAP1L																							1.78831	1.13271	2.82337	0.0126025	1.88041	1.1772	3.00369	0.00822581	0.612523	0.578947	0.637931	HOVON
LYRM9																							1.83239	1.14405	2.9349	0.0117392	1.73127	1.05814	2.8326	0.0288942	0.594374	0.644737	0.568966	HOVON
LZTS2																							2.47654	1.57523	3.89356	8.55428e-05	2.48079	1.56033	3.94425	0.000122766	0.635209	0.526316	0.775862	HOVON
MADCAM1																							2.06146	1.2978	3.27448	0.00218363	2.05109	1.28192	3.28179	0.00273901	0.61343	0.605263	0.655172	HOVON
MAGEA10-MAGEA5 /// MAGEA5																							2.38843	1.50963	3.77881	0.000199591	2.24616	1.41186	3.57345	0.000635723	0.65676	0.578947	0.706897	HOVON
MAGEA9 /// MAGEA9B																							2.21256	1.3957	3.5075	0.000729695	2.33921	1.45067	3.77196	0.000490127	0.614451	0.592105	0.706897	HOVON
MAGEB2																							1.9934	1.23341	3.22167	0.00485553	2.41489	1.47468	3.95457	0.000459092	0.640426	0.671053	0.586207	HOVON
MAGED2																							1.70808	1.08795	2.68168	0.0200052	1.78995	1.13464	2.82375	0.0123132	0.528584	0.513158	0.706897	HOVON
MAGI2																							1.83532	1.15278	2.92197	0.0104919	1.91927	1.18285	3.11416	0.00829103	0.607191	0.618421	0.586207	HOVON
MAGI3																							2.3665	1.50016	3.73313	0.000212384	2.26832	1.4149	3.63651	0.000671033	0.669351	0.552632	0.758621	HOVON
MAP1B																							2.25038	1.36693	3.70481	0.00142854	2.34591	1.40577	3.91478	0.00110036	0.652564	0.710526	0.568966	HOVON
MAP2K7																							2.6785	1.69851	4.22394	2.24154e-05	2.58216	1.62047	4.11457	6.58978e-05	0.69941	0.513158	0.827586	HOVON
MAP3K6																							1.90667	1.21123	3.0014	0.00530678	1.9774	1.24696	3.13573	0.00375375	0.578494	0.513158	0.706897	HOVON
MAP4K2																							1.95697	1.24422	3.07802	0.00366557	2.12331	1.3119	3.43657	0.00217641	0.599025	0.539474	0.689655	HOVON
MAPRE3																							2.13748	1.29122	3.53837	0.0031386	2.37587	1.39954	4.0333	0.00135122	0.642128	0.723684	0.551724	HOVON
MAPT																							2.00426	1.26033	3.18732	0.0033087	2.09351	1.30419	3.36054	0.00221443	0.632033	0.618421	0.637931	HOVON
MARCH5																							2.11017	1.33809	3.32775	0.00131314	1.95423	1.22265	3.12357	0.00510924	0.62863	0.565789	0.741379	HOVON
MARCH9																							1.90825	1.21126	3.0063	0.005329	1.63018	1.01063	2.62952	0.0451442	0.61706	0.526316	0.706897	HOVON
MARK3																							1.65555	1.05091	2.60808	0.0296982	1.62455	1.01098	2.61052	0.0449555	0.531307	0.552632	0.637931	HOVON
MARK4																							1.62694	1.03556	2.55605	0.0347255	1.77813	1.11701	2.83054	0.0152466	0.574183	0.539474	0.672414	HOVON
MASP1																							1.79235	1.13975	2.81862	0.0115276	1.61682	1.01847	2.5667	0.0415921	0.624319	0.539474	0.689655	HOVON
MAST2																							2.0969	1.30602	3.36672	0.00217561	1.99633	1.22349	3.25735	0.00565018	0.615245	0.644737	0.603448	HOVON
MATK																							1.79658	1.11185	2.903	0.0167095	1.691	1.03733	2.7566	0.0351228	0.587795	0.671053	0.568966	HOVON
MBOAT2																							1.97671	1.25556	3.11206	0.00325282	1.81714	1.12836	2.92636	0.0140216	0.579401	0.526316	0.706897	HOVON
MC1R																							2.0354	1.25173	3.30969	0.00416813	2.1454	1.29938	3.54225	0.00284886	0.620463	0.684211	0.534483	HOVON
MCAM																							2.38955	1.41928	4.02314	0.00104798	2.36484	1.38248	4.04525	0.00167551	0.629083	0.75	0.551724	HOVON
MCAM /// MIR6756																							2.53966	1.52215	4.23735	0.000359003	2.59947	1.5469	4.36826	0.000309441	0.658802	0.736842	0.62069	HOVON
MCHR2-AS1																							1.89881	1.19692	3.01229	0.00646139	1.8605	1.17049	2.95727	0.00864544	0.649955	0.605263	0.637931	HOVON
MCM3AP-AS1																							1.61676	1.01394	2.57798	0.0435783	1.80233	1.1156	2.9118	0.0160876	0.588929	0.631579	0.534483	HOVON
MDK																							2.44386	1.43786	4.15369	0.000960407	2.60737	1.51719	4.48092	0.000522732	0.621711	0.763158	0.517241	HOVON
MDM4																							1.62675	1.03575	2.55497	0.0346461	1.75623	1.11114	2.77583	0.0159011	0.535617	0.539474	0.62069	HOVON
MED15P9																							2.53502	1.52961	4.20128	0.000307515	2.61626	1.5685	4.3639	0.000229301	0.676611	0.723684	0.603448	HOVON
MED9																							2.72642	1.58593	4.68706	0.000285389	2.75182	1.59128	4.75878	0.000292055	0.696801	0.776316	0.551724	HOVON
MEDAG																							2.02527	1.21431	3.37781	0.00685171	2.16871	1.29363	3.63575	0.00331854	0.634982	0.736842	0.517241	HOVON
METTL12 /// SNORA57																							1.78131	1.12773	2.81367	0.0133103	1.94917	1.22086	3.11195	0.00517452	0.611729	0.578947	0.637931	HOVON
MEX3D																							2.56193	1.60967	4.07751	7.26023e-05	2.29	1.4236	3.68369	0.000634996	0.666062	0.605263	0.724138	HOVON
MFSD11																							2.43733	1.53005	3.88263	0.000176663	2.66255	1.64906	4.29892	6.16588e-05	0.669011	0.618421	0.724138	HOVON
MFSD3																							1.69406	1.06731	2.68884	0.0253302	1.69711	1.06198	2.71208	0.0270092	0.595054	0.605263	0.603448	HOVON
MGC10814																							1.85587	1.18058	2.91742	0.00737887	2.30654	1.43909	3.69687	0.000515921	0.601293	0.513158	0.741379	HOVON
MIAT																							2.23224	1.41461	3.52245	0.000559922	2.06389	1.28699	3.30979	0.0026383	0.628176	0.552632	0.758621	HOVON
MIB2																							3.1789	1.90156	5.31428	1.02776e-05	4.21508	2.42586	7.32396	3.3298e-07	0.723004	0.736842	0.706897	HOVON
MINK1																							1.73366	1.10258	2.72594	0.0171787	1.59636	1.00815	2.52774	0.0460874	0.548321	0.513158	0.706897	HOVON
MIR143HG																							2.29256	1.42539	3.68731	0.000622109	2.39969	1.48126	3.88756	0.000376353	0.668444	0.657895	0.655172	HOVON
MIR4755																							2.35477	1.46907	3.77446	0.000374031	2.89762	1.78462	4.70477	1.69162e-05	0.660617	0.644737	0.672414	HOVON
MIR6716 /// PHLDB1																							2.06265	1.31027	3.24707	0.0017647	1.95557	1.23071	3.10737	0.00453177	0.629877	0.539474	0.724138	HOVON
MIR6751 /// SYVN1																							1.63868	1.03376	2.59758	0.0356204	1.84509	1.13573	2.99751	0.0133602	0.541175	0.605263	0.586207	HOVON
MLF2																							1.87544	1.19371	2.94652	0.00636947	1.81984	1.13414	2.92013	0.013077	0.586434	0.526316	0.724138	HOVON
MMP9																							1.75284	1.11176	2.76361	0.0156913	1.65409	1.03839	2.63485	0.0341269	0.576338	0.565789	0.637931	HOVON
MOG																							1.67145	1.04765	2.66668	0.0311412	1.62569	1.00703	2.62439	0.0467396	0.571348	0.631579	0.551724	HOVON
MPPED1																							1.82436	1.16147	2.86558	0.00906224	1.94179	1.22829	3.06978	0.00451271	0.638612	0.526316	0.706897	HOVON
MRC2																							2.25342	1.38889	3.65609	0.00100047	1.9847	1.21071	3.25349	0.00656374	0.657781	0.671053	0.62069	HOVON
MRGBP																							2.26164	1.37424	3.72207	0.00132432	2.30563	1.38137	3.84831	0.0013933	0.638838	0.710526	0.586207	HOVON
MROH1																							1.84035	1.14877	2.94828	0.0111875	1.86918	1.15693	3.0199	0.0106026	0.611388	0.644737	0.568966	HOVON
MRPL2																							2.08985	1.33008	3.28362	0.00138753	2.01333	1.25686	3.2251	0.00360323	0.610481	0.513158	0.724138	HOVON
MRPL28																							2.24341	1.32015	3.81233	0.00282085	2.45101	1.42711	4.20951	0.00115887	0.62931	0.763158	0.517241	HOVON
MSR1																							1.64979	1.04942	2.59364	0.0300864	1.71048	1.06051	2.75879	0.027747	0.571688	0.526316	0.672414	HOVON
MST1L																							2.37626	1.50883	3.74238	0.000187716	2.32186	1.46132	3.68915	0.00036293	0.618421	0.526316	0.758621	HOVON
MTERF2																							2.02022	1.25475	3.25265	0.00380513	2.10955	1.29859	3.42694	0.00256621	0.624433	0.657895	0.586207	HOVON
MTHFD2L																							1.70247	1.08257	2.67734	0.021255	1.73072	1.08213	2.76805	0.0220571	0.585753	0.552632	0.672414	HOVON
MTHFSD																							1.60446	1.01179	2.54429	0.0444521	1.60409	1.0087	2.5509	0.0458737	0.564882	0.605263	0.551724	HOVON
MTMR9																							2.02417	1.26286	3.24443	0.00339475	1.95462	1.2068	3.16586	0.00645071	0.607985	0.644737	0.586207	HOVON
MUC20																							1.84199	1.17138	2.89652	0.00817248	1.85043	1.13707	3.01132	0.0132494	0.618534	0.526316	0.706897	HOVON
MUC3																							1.89458	1.17752	3.04831	0.00845393	1.88256	1.15521	3.06787	0.0111163	0.667423	0.657895	0.603448	HOVON
MUC4																							2.26066	1.34233	3.80727	0.00216255	2.33932	1.37509	3.97966	0.00171908	0.66073	0.75	0.534483	HOVON
MUC5AC																							1.93159	1.22681	3.04128	0.00447511	2.06965	1.30496	3.28246	0.00199425	0.56976	0.552632	0.655172	HOVON
MVK																							2.00188	1.27152	3.15178	0.00272431	1.85818	1.17449	2.93984	0.00811815	0.607645	0.552632	0.706897	HOVON
MXRA7																							1.9762	1.20949	3.22895	0.00654363	1.85068	1.12092	3.05555	0.0161211	0.612069	0.697368	0.551724	HOVON
MYF6																							1.66343	1.05965	2.61122	0.0269799	2.14787	1.33102	3.46604	0.00174143	0.578607	0.513158	0.655172	HOVON
MYH10																							2.0719	1.31542	3.2634	0.00167376	1.80454	1.12809	2.88663	0.0137858	0.617514	0.526316	0.724138	HOVON
MYH2																							1.87177	1.15831	3.02469	0.0104628	2.11663	1.29472	3.4603	0.00279051	0.610481	0.671053	0.551724	HOVON
MYH7B																							1.92257	1.21497	3.0423	0.00524611	2.11241	1.31224	3.40051	0.00207956	0.638725	0.592105	0.689655	HOVON
MYLK4																							1.75787	1.10489	2.79675	0.0172671	1.80783	1.132	2.88716	0.0131736	0.600613	0.618421	0.586207	HOVON
MYO7B																							2.07559	1.29582	3.32457	0.00238055	1.90952	1.17944	3.09151	0.00850491	0.618421	0.644737	0.655172	HOVON
MYOM3																							1.84926	1.12478	3.04039	0.0153727	1.93624	1.1685	3.20843	0.0103389	0.627722	0.710526	0.517241	HOVON
MYOZ3																							2.05768	1.30732	3.23872	0.00182154	2.14587	1.35507	3.39817	0.00113196	0.607305	0.539474	0.724138	HOVON
MYRIP																							1.74453	1.09706	2.77412	0.0187047	1.83797	1.14598	2.94781	0.0115597	0.581783	0.618421	0.586207	HOVON
MYZAP																							1.87991	1.17383	3.01071	0.00861446	1.85601	1.148	3.00068	0.011634	0.611842	0.644737	0.568966	HOVON
NAA10																							1.72369	1.09643	2.70982	0.0183356	1.64775	1.04031	2.6099	0.033307	0.573389	0.526316	0.672414	HOVON
NACC1																							1.70543	1.08681	2.67617	0.0202278	1.75677	1.06774	2.89043	0.0265573	0.604356	0.513158	0.689655	HOVON
NAGLU																							1.99128	1.22577	3.23485	0.00539783	2.2481	1.36982	3.6895	0.001351	0.590064	0.684211	0.551724	HOVON
NANP																							1.92702	1.20756	3.07511	0.00594314	1.79977	1.12108	2.88935	0.0149671	0.578494	0.631579	0.568966	HOVON
NAT8 /// NAT8B																							1.92156	1.21219	3.04604	0.00545898	1.92001	1.18875	3.10112	0.00765796	0.621937	0.592105	0.672414	HOVON
NAT8L																							1.89586	1.19809	2.99999	0.00629902	2.01072	1.24391	3.25024	0.00436172	0.63691	0.592105	0.655172	HOVON
NBEA																							2.168	1.36515	3.443	0.00104204	2.00295	1.25001	3.20941	0.00388134	0.649614	0.592105	0.689655	HOVON
NBPF4																							1.85583	1.14835	2.9992	0.0115776	1.73741	1.06116	2.84462	0.0280968	0.579741	0.671053	0.551724	HOVON
NCAN																							2.49056	1.49148	4.15888	0.00048649	2.74974	1.62539	4.65187	0.000162756	0.623412	0.736842	0.568966	HOVON
NCR2																							1.91671	1.2177	3.01697	0.00493982	1.75604	1.11117	2.77516	0.0158906	0.622731	0.513158	0.724138	HOVON
NCR3LG1 /// RP1-239B22.5																							1.61731	1.02913	2.54164	0.0371166	1.66463	1.04182	2.65975	0.0330634	0.587681	0.539474	0.637931	HOVON
NDST2 /// ZSWIM8-AS1																							1.85605	1.17784	2.92477	0.00768955	2.12464	1.32189	3.41488	0.00185469	0.583371	0.565789	0.637931	HOVON
NEK8																							1.67107	1.03435	2.69971	0.035907	1.70285	1.04692	2.76976	0.0319776	0.608439	0.671053	0.517241	HOVON
NEURL1																							1.99797	1.24572	3.20448	0.00408525	2.0083	1.24886	3.22957	0.00401691	0.637931	0.644737	0.603448	HOVON
NEURL3																							1.85976	1.1314	3.057	0.0144112	2.09406	1.2526	3.50079	0.00481766	0.610821	0.710526	0.517241	HOVON
NEUROD2																							1.95339	1.23839	3.08121	0.0039837	1.86937	1.17847	2.96534	0.00787133	0.630785	0.552632	0.689655	HOVON
NF2																							1.72879	1.10006	2.71686	0.0176234	1.75688	1.10702	2.78823	0.0167844	0.598684	0.513158	0.689655	HOVON
NFASC																							2.72711	1.60224	4.64173	0.00021801	2.86418	1.67688	4.89212	0.000116902	0.669124	0.763158	0.551724	HOVON
NFKBIB																							1.69292	1.05719	2.71094	0.0284189	1.84634	1.12532	3.02935	0.0152113	0.582123	0.644737	0.568966	HOVON
NFKBID																							1.70893	1.08525	2.69102	0.0207165	1.79781	1.13282	2.85316	0.012803	0.584392	0.552632	0.672414	HOVON
NGRN																							1.82806	1.14117	2.92841	0.0120987	1.81684	1.12401	2.93673	0.0148055	0.597096	0.644737	0.551724	HOVON
NKAIN3																							1.86	1.18496	2.9196	0.0069817	1.65588	1.04758	2.6174	0.0308553	0.574297	0.513158	0.689655	HOVON
NLGN4X																							1.98518	1.26127	3.12457	0.00304687	1.9251	1.19677	3.09668	0.00692154	0.595962	0.526316	0.758621	HOVON
NLRP9																							2.15674	1.37412	3.38509	0.000832359	2.30475	1.45863	3.6417	0.000347212	0.663226	0.513158	0.793103	HOVON
NOTCH1																							2.50107	1.5831	3.95133	8.54029e-05	2.44577	1.5068	3.96987	0.000295829	0.664927	0.526316	0.827586	HOVON
NOVA1																							2.40969	1.52164	3.81603	0.000177033	2.18929	1.35921	3.52632	0.00127358	0.651656	0.565789	0.724138	HOVON
NPCDR1																							1.73958	1.10734	2.73278	0.0162872	1.68528	1.05743	2.68592	0.0281805	0.602995	0.513158	0.689655	HOVON
NPIPA1																							2.82024	1.78327	4.46021	9.27781e-06	3.01089	1.8861	4.80646	3.85921e-06	0.662999	0.565789	0.793103	HOVON
NPPA																							2.13367	1.32576	3.43392	0.00179992	2.43032	1.46564	4.02992	0.000578361	0.63294	0.657895	0.62069	HOVON
NPR2																							1.9483	1.23707	3.06844	0.00400226	2.01417	1.23208	3.29271	0.00523487	0.614678	0.539474	0.706897	HOVON
NPRL2																							1.63361	1.0361	2.57571	0.0346354	1.62052	1.00233	2.61998	0.0488984	0.555808	0.565789	0.603448	HOVON
NPY6R																							1.85863	1.17171	2.94824	0.00845957	1.83023	1.13189	2.95941	0.0136911	0.59789	0.605263	0.603448	HOVON
NR0B1																							2.51638	1.54579	4.09637	0.000205792	2.45253	1.49156	4.03262	0.000406619	0.66039	0.684211	0.637931	HOVON
NR1D1 /// THRA																							1.75578	1.11832	2.75659	0.0144507	1.5901	1.00116	2.52549	0.0494293	0.543444	0.513158	0.672414	HOVON
NR2F1-AS1																							2.17965	1.35548	3.50494	0.00130462	2.08236	1.29082	3.35928	0.00264553	0.670826	0.657895	0.655172	HOVON
NRD1																							1.87914	1.19044	2.96626	0.00676026	1.78866	1.12157	2.85252	0.0146157	0.573503	0.578947	0.672414	HOVON
NRM																							1.60622	1.02156	2.52548	0.0401348	1.63256	1.01772	2.61884	0.0420699	0.52711	0.552632	0.637931	HOVON
NRXN1																							2.04174	1.24905	3.33751	0.00441468	2.40648	1.43534	4.0347	0.000866379	0.636003	0.697368	0.586207	HOVON
NSF																							2.47216	1.56993	3.89291	9.35146e-05	2.65354	1.64141	4.28979	6.83363e-05	0.702586	0.526316	0.810345	HOVON
NT5C1B-RDH14 /// RDH14																							1.75339	1.11644	2.75374	0.0147603	1.758	1.09681	2.81778	0.0190846	0.60152	0.513158	0.706897	HOVON
NT5C3B																							2.30798	1.4178	3.75709	0.000767733	2.07979	1.25816	3.43797	0.00429697	0.618988	0.684211	0.637931	HOVON
NT5E																							1.59793	1.00773	2.5338	0.0462962	2.15404	1.30611	3.55246	0.00264562	0.581216	0.605263	0.603448	HOVON
NTF3																							1.68636	1.063	2.67526	0.0264562	1.71118	1.07388	2.72669	0.0238314	0.595622	0.605263	0.603448	HOVON
NUCKS1																							1.73551	1.10315	2.73038	0.0170994	1.79204	1.13162	2.83786	0.0128762	0.57373	0.552632	0.62069	HOVON
NUDT3																							1.60707	1.01095	2.55471	0.0448558	1.77803	1.10618	2.85792	0.0174668	0.585753	0.618421	0.534483	HOVON
NUDT4																							2.46212	1.52261	3.98132	0.000238253	2.3516	1.41082	3.91974	0.00103721	0.612182	0.671053	0.637931	HOVON
NXN																							2.37509	1.48226	3.80569	0.000323011	2.33224	1.44741	3.75796	0.000502907	0.668897	0.631579	0.689655	HOVON
NYX																							2.12561	1.35103	3.34426	0.0011095	2.33156	1.45662	3.73206	0.000420253	0.644283	0.513158	0.793103	HOVON
OBSL1																							2.13186	1.35513	3.35381	0.00105845	2.06388	1.29878	3.2797	0.00216772	0.650408	0.526316	0.741379	HOVON
OCLM																							2.22055	1.41122	3.49401	0.00056198	2.60142	1.60558	4.21492	0.000103171	0.640994	0.513158	0.775862	HOVON
ODF2																							1.68745	1.04902	2.71442	0.030983	1.82263	1.11434	2.98111	0.016792	0.571915	0.657895	0.534483	HOVON
OGG1																							1.83819	1.13732	2.97099	0.0129461	1.79999	1.11079	2.91682	0.0170054	0.591878	0.671053	0.551724	HOVON
OLFML2A																							2.00084	1.24733	3.20956	0.00402009	1.93702	1.19608	3.13696	0.00719052	0.569646	0.644737	0.586207	HOVON
OLFML2B																							1.83476	1.16495	2.8897	0.00882575	1.83202	1.15267	2.91176	0.0104377	0.593126	0.539474	0.655172	HOVON
OPRL1																							1.84167	1.16842	2.90284	0.00852727	1.77574	1.11562	2.82647	0.0154647	0.612976	0.513158	0.706897	HOVON
OPRM1																							1.95005	1.23761	3.07259	0.00398995	1.95498	1.22434	3.12163	0.00499025	0.588022	0.552632	0.655172	HOVON
OR1D2																							2.13773	1.34625	3.39453	0.00128111	1.98379	1.22016	3.22531	0.00573775	0.623072	0.605263	0.655172	HOVON
OR2B2																							1.7333	1.10204	2.72615	0.0172896	1.67697	1.05708	2.66037	0.0281107	0.583938	0.513158	0.689655	HOVON
OR2B6																							1.7061	1.06492	2.73331	0.0263142	1.68472	1.0279	2.76124	0.0385338	0.57373	0.644737	0.534483	HOVON
OR2H2																							2.30926	1.41378	3.77192	0.000828311	2.4752	1.50367	4.07444	0.000365218	0.681261	0.697368	0.603448	HOVON
OR2L1P																							1.69892	1.08166	2.66843	0.0214078	1.62217	1.01854	2.58353	0.041615	0.603335	0.513158	0.689655	HOVON
OR3A3																							2.04326	1.25813	3.31835	0.00387612	2.28775	1.39606	3.74899	0.00102358	0.645758	0.684211	0.568966	HOVON
OR51J1 /// OR51J1																							1.82157	1.12162	2.95834	0.0153571	1.83296	1.12011	2.99948	0.0158928	0.593126	0.684211	0.517241	HOVON
OR52A1																							1.75366	1.11481	2.75862	0.0150918	1.69366	1.06387	2.69627	0.0263565	0.590744	0.552632	0.655172	HOVON
OR52D1																							1.6954	1.0444	2.7522	0.0327038	1.95084	1.18283	3.21751	0.00885266	0.572482	0.684211	0.517241	HOVON
OR5J2																							2.21605	1.40532	3.49449	0.000616621	2.1791	1.37108	3.46333	0.00098413	0.643943	0.526316	0.758621	HOVON
OR5L2																							2.15951	1.29427	3.60317	0.00320328	2.37044	1.41286	3.97701	0.00107906	0.663339	0.736842	0.551724	HOVON
OR7D2																							1.85368	1.16517	2.94905	0.00918094	1.93081	1.19859	3.11032	0.00683814	0.624206	0.618421	0.62069	HOVON
OSBPL2																							1.94193	1.23629	3.05034	0.00396914	2.20525	1.38776	3.50433	0.000817916	0.626361	0.513158	0.706897	HOVON
OSER1-AS1																							2.11347	1.34304	3.32586	0.00121667	2.11364	1.32844	3.36297	0.00158558	0.639406	0.539474	0.741379	HOVON
OSGEP																							1.70263	1.07676	2.69229	0.0228276	1.8299	1.1282	2.96802	0.0143332	0.639519	0.592105	0.655172	HOVON
OTUD5																							1.68695	1.07087	2.65744	0.0241152	1.60239	1.01352	2.53341	0.0436498	0.58961	0.539474	0.655172	HOVON
OTX1																							1.77747	1.1056	2.85764	0.017579	1.78922	1.08975	2.93763	0.0214642	0.578834	0.657895	0.551724	HOVON
OVOL2																							2.06186	1.30539	3.25671	0.00191788	1.81011	1.127	2.90725	0.0141068	0.661751	0.578947	0.689655	HOVON
PA2G4P2 /// PA2G4P2																							1.87172	1.16812	2.99912	0.00916144	1.90553	1.17359	3.09394	0.0091273	0.595622	0.644737	0.586207	HOVON
PABPC1L2A /// PABPC1L2B																							2.26776	1.33479	3.85284	0.00246333	2.65798	1.53226	4.61074	0.000504351	0.651429	0.763158	0.517241	HOVON
PACS2																							1.76088	1.12026	2.76783	0.0142014	1.67788	1.05271	2.67431	0.0295602	0.571461	0.539474	0.672414	HOVON
PADI1																							2.32555	1.47958	3.65523	0.000254248	2.37264	1.48102	3.80103	0.000326536	0.673662	0.513158	0.793103	HOVON
PAFAH1B3																							1.90276	1.18343	3.05933	0.00792985	1.89271	1.14679	3.12381	0.0125698	0.606284	0.657895	0.603448	HOVON
PANK3																							1.86169	1.16715	2.96953	0.00908664	2.11346	1.31184	3.4049	0.0021013	0.588249	0.631579	0.586207	HOVON
PANX2																							2.31875	1.45055	3.70661	0.00044139	2.33373	1.44749	3.76258	0.00050598	0.673548	0.631579	0.689655	HOVON
PAPPA2																							1.76686	1.11943	2.78872	0.0145055	1.90617	1.20073	3.02606	0.00622392	0.569192	0.578947	0.603448	HOVON
PART1																							1.96924	1.24971	3.10307	0.00349235	2.08569	1.30336	3.33761	0.0021806	0.611729	0.565789	0.672414	HOVON
PARVA																							2.00714	1.27356	3.16328	0.00268354	1.86284	1.17078	2.96396	0.00865556	0.662886	0.565789	0.706897	HOVON
PCBP1-AS1																							1.88895	1.14788	3.10844	0.0123267	1.84978	1.11866	3.05875	0.0165327	0.582804	0.710526	0.534483	HOVON
PCBP3																							2.10683	1.33202	3.33231	0.00144466	1.97443	1.23202	3.16421	0.00469755	0.681942	0.578947	0.706897	HOVON
PCCA																							1.69969	1.05557	2.73686	0.0290733	1.66311	1.01469	2.72587	0.0436093	0.592559	0.657895	0.517241	HOVON
PCDHGB5																							2.00477	1.21907	3.29685	0.00613536	2.04356	1.23918	3.37006	0.0051071	0.612863	0.710526	0.517241	HOVON
PCMTD2																							2.0346	1.28921	3.21096	0.00227951	1.76694	1.09928	2.8401	0.0187293	0.588475	0.565789	0.672414	HOVON
PCNXL2																							2.16031	1.37497	3.39422	0.000833848	2.20583	1.39341	3.49191	0.000736773	0.631352	0.513158	0.775862	HOVON
PCP4L1																							2.94543	1.843	4.70732	6.30952e-06	3.42954	2.12265	5.54108	4.78296e-07	0.693058	0.631579	0.758621	HOVON
PCSK4																							2.13235	1.35761	3.34922	0.00101217	2.55252	1.58174	4.11912	0.000124092	0.624206	0.513158	0.758621	HOVON
PCYT1B																							1.93656	1.23183	3.04447	0.00419332	1.74355	1.07983	2.81524	0.0229573	0.619328	0.513158	0.758621	HOVON
PDCD6																							1.72514	1.09306	2.72273	0.0191734	1.74888	1.10447	2.76927	0.0171387	0.615472	0.578947	0.62069	HOVON
PDE11A																							2.04933	1.23749	3.39378	0.00530522	2.33653	1.40076	3.89746	0.00115026	0.625	0.723684	0.517241	HOVON
PDHA2																							2.72814	1.63363	4.55596	0.000125152	2.84646	1.6954	4.779	7.59413e-05	0.694192	0.736842	0.637931	HOVON
PDK4																							1.72577	1.09408	2.72218	0.0189447	1.69442	1.05791	2.7139	0.0282199	0.538226	0.565789	0.603448	HOVON
PDLIM4																							1.93586	1.21265	3.09038	0.0056423	2.0508	1.25827	3.34251	0.00395504	0.645191	0.631579	0.655172	HOVON
PDXDC1																							2.42201	1.53184	3.82946	0.000154022	2.77808	1.7276	4.46731	2.48902e-05	0.666289	0.578947	0.758621	HOVON
PEG3 /// ZIM2																							1.73722	1.10443	2.73257	0.0168595	1.8511	1.15912	2.95619	0.00993212	0.560118	0.552632	0.62069	HOVON
PELP1																							1.72886	1.07557	2.77896	0.0237708	2.09512	1.26762	3.46281	0.00391471	0.639632	0.657895	0.568966	HOVON
PER3																							2.22836	1.40224	3.54119	0.000697762	2.20703	1.37293	3.54785	0.00108075	0.662659	0.605263	0.706897	HOVON
PER4																							2.16459	1.34429	3.48543	0.00148654	2.16088	1.32423	3.52612	0.00204229	0.636456	0.657895	0.603448	HOVON
PEX10																							1.62352	1.02893	2.56168	0.0372929	1.84669	1.15096	2.96298	0.010997	0.58167	0.578947	0.586207	HOVON
PFKFB1																							2.08921	1.32482	3.29461	0.001523	1.91965	1.20594	3.05576	0.00596932	0.640426	0.552632	0.758621	HOVON
PFKFB2																							1.67441	1.03692	2.70383	0.0350093	1.93906	1.15696	3.24984	0.01196	0.600499	0.671053	0.551724	HOVON
PFN2																							2.01605	1.2808	3.17338	0.00245198	1.92666	1.2097	3.06855	0.00575083	0.62069	0.539474	0.741379	HOVON
PGAP2																							1.6317	1.03889	2.56278	0.033538	1.6667	1.04034	2.67018	0.0336331	0.586887	0.539474	0.655172	HOVON
PHC3																							1.90034	1.1639	3.10275	0.0102659	1.74313	1.06266	2.85932	0.0277601	0.604809	0.697368	0.534483	HOVON
PHEX																							2.78583	1.75854	4.41323	1.27246e-05	2.74947	1.71679	4.40333	2.56303e-05	0.67559	0.578947	0.775862	HOVON
PHF7																							1.87185	1.15756	3.0269	0.0105682	1.88238	1.14417	3.09686	0.0127677	0.561139	0.671053	0.534483	HOVON
PHRF1																							2.07277	1.31254	3.27331	0.00176852	2.58086	1.59592	4.17367	0.00011063	0.653131	0.565789	0.741379	HOVON
PI16																							1.99203	1.24905	3.17696	0.00380654	1.7648	1.08754	2.86382	0.0214645	0.574637	0.618421	0.603448	HOVON
PI3																							2.24691	1.35502	3.72584	0.00170454	2.21209	1.32485	3.69351	0.0024019	0.649274	0.723684	0.568966	HOVON
PIGZ																							1.64454	1.0398	2.60099	0.033434	2.04301	1.25732	3.31967	0.00392054	0.532214	0.592105	0.568966	HOVON
PIN1P1																							2.1817	1.30776	3.63968	0.00281254	2.34669	1.3903	3.96098	0.00140453	0.618421	0.736842	0.517241	HOVON
PIN4																							2.02046	1.27344	3.2057	0.00282359	2.05105	1.27344	3.30349	0.00313725	0.610708	0.605263	0.655172	HOVON
PIP																							1.87165	1.1765	2.97754	0.00814084	1.96974	1.21854	3.18402	0.00566407	0.627836	0.618421	0.62069	HOVON
PIP4K2B																							2.56712	1.58536	4.15686	0.000126143	2.78048	1.69722	4.55515	4.901e-05	0.680581	0.657895	0.655172	HOVON
PKHD1																							1.83734	1.16538	2.89675	0.00882266	2.01894	1.26009	3.23477	0.00348678	0.569986	0.565789	0.637931	HOVON
PKN3																							1.60755	1.02157	2.52964	0.0401481	1.82649	1.15199	2.8959	0.0104174	0.585073	0.552632	0.62069	HOVON
PKP3																							2.25001	1.35943	3.72403	0.00160836	2.71438	1.60268	4.59721	0.000203555	0.662205	0.723684	0.586207	HOVON
PLA2R1																							1.7582	1.11638	2.76901	0.0148903	1.91372	1.19428	3.06657	0.00697638	0.624433	0.565789	0.672414	HOVON
PLCG1																							2.02361	1.27835	3.20333	0.00263098	2.16073	1.34624	3.46798	0.00141483	0.610481	0.592105	0.672414	HOVON
PLCH1																							1.76821	1.12493	2.77935	0.0135058	1.65923	1.04393	2.63717	0.0322065	0.607305	0.513158	0.706897	HOVON
PLEKHB1																							2.37027	1.4715	3.81801	0.000388021	2.29363	1.41134	3.72747	0.000806335	0.629991	0.657895	0.637931	HOVON
PLEKHG6																							1.817	1.13022	2.9211	0.0136897	1.85141	1.13345	3.02416	0.0138818	0.576906	0.657895	0.534483	HOVON
PLXDC1																							2.23696	1.35817	3.68435	0.00156432	2.27184	1.35381	3.8124	0.00189081	0.639519	0.710526	0.568966	HOVON
PMS2P1 /// PMS2P5																							1.66172	1.04191	2.65023	0.0329781	1.91347	1.18411	3.09208	0.0080466	0.545826	0.631579	0.568966	HOVON
PMS2P8																							2.17341	1.37153	3.44413	0.0009499	2.09228	1.31091	3.33939	0.00196904	0.666629	0.592105	0.706897	HOVON
PNMA2																							1.80993	1.15104	2.84598	0.0101963	1.65204	1.04047	2.62306	0.0333236	0.613997	0.513158	0.741379	HOVON
PNPLA7																							2.13672	1.35075	3.38002	0.00117489	2.21791	1.37079	3.58851	0.00117597	0.605263	0.552632	0.724138	HOVON
PODXL																							1.73038	1.08972	2.74768	0.0201175	1.63971	1.02661	2.61896	0.0384614	0.618648	0.605263	0.603448	HOVON
POF1B																							2.11163	1.34028	3.32691	0.00126975	2.00826	1.2572	3.20799	0.00352554	0.639065	0.552632	0.724138	HOVON
POLDIP3																							1.68274	1.03716	2.73017	0.0350547	1.72807	1.06101	2.81453	0.0279558	0.573956	0.684211	0.517241	HOVON
POLR2B																							1.88252	1.18301	2.99565	0.00760684	1.83564	1.15374	2.92056	0.0103604	0.551951	0.618421	0.62069	HOVON
POLR3G																							1.82294	1.14181	2.91039	0.0118854	1.89484	1.16515	3.08152	0.00999437	0.622731	0.631579	0.603448	HOVON
POM121L1P /// POM121L8P /// POM121L9P																							1.76072	1.09959	2.81935	0.018512	2.40414	1.46685	3.94036	0.000501886	0.602087	0.644737	0.551724	HOVON
POU3F3																							2.06134	1.31236	3.23777	0.00169009	2.24987	1.40702	3.5976	0.000709718	0.629651	0.526316	0.775862	HOVON
POU6F1																							1.89027	1.14961	3.10812	0.0120912	1.88787	1.12775	3.16032	0.0156355	0.599025	0.710526	0.517241	HOVON
PPARA																							1.77683	1.10798	2.84942	0.0170561	1.64459	1.02283	2.64431	0.0400597	0.588022	0.644737	0.568966	HOVON
PPDPF																							2.06238	1.26172	3.37115	0.00388678	2.07075	1.25859	3.407	0.00416658	0.651543	0.697368	0.568966	HOVON
PPHLN1																							1.80122	1.11524	2.90914	0.0161332	1.70702	1.05405	2.76447	0.0297062	0.564428	0.671053	0.517241	HOVON
PPIE																							2.18296	1.38754	3.43438	0.000733895	2.42647	1.52621	3.85776	0.00017882	0.551497	0.526316	0.724138	HOVON
PPM1E																							1.93057	1.22741	3.03655	0.0044175	1.80922	1.13558	2.8825	0.0125962	0.597096	0.513158	0.706897	HOVON
PPP1R13L																							1.69074	1.05492	2.7098	0.0291021	1.69316	1.04443	2.74484	0.0326547	0.595962	0.644737	0.551724	HOVON
PPP1R14D																							1.89793	1.20001	3.00177	0.00615367	2.04055	1.2826	3.24641	0.00260772	0.588589	0.592105	0.62069	HOVON
PPP1R3F																							3.16465	1.9929	5.02533	1.04696e-06	2.79762	1.74088	4.49581	2.13278e-05	0.707577	0.578947	0.810345	HOVON
PPP3CC																							1.71989	1.04687	2.82557	0.0322892	1.77387	1.07183	2.93574	0.0257577	0.588702	0.710526	0.517241	HOVON
PRAMEF12																							1.91045	1.1447	3.18845	0.0132451	2.0773	1.22839	3.51286	0.00638388	0.624773	0.736842	0.517241	HOVON
PRDM12																							2.6924	1.52826	4.7433	0.000608313	3.12979	1.75249	5.58952	0.000115213	0.664927	0.802632	0.517241	HOVON
PRDM14																							1.77022	1.11651	2.80666	0.0151557	1.978	1.23414	3.17022	0.00459625	0.576679	0.605263	0.586207	HOVON
PRDM15																							1.73293	1.08204	2.77537	0.0221316	2.08613	1.26131	3.45034	0.00417993	0.634755	0.644737	0.586207	HOVON
PRDM8																							2.14538	1.31264	3.5064	0.00232467	2.27926	1.3821	3.75881	0.00124735	0.639179	0.697368	0.586207	HOVON
PRO1082																							2.27766	1.44143	3.59903	0.00042139	2.47591	1.50242	4.08017	0.000374847	0.653698	0.578947	0.724138	HOVON
PROP1																							2.05048	1.26315	3.32857	0.00367184	2.47692	1.48913	4.11992	0.000476186	0.611956	0.684211	0.568966	HOVON
PROSER2-AS1																							1.74908	1.09201	2.80152	0.0200093	2.15823	1.32483	3.51589	0.00200375	0.57407	0.644737	0.568966	HOVON
PRPF6																							1.81811	1.15141	2.87085	0.0103207	1.84565	1.15018	2.96165	0.01109	0.614791	0.565789	0.672414	HOVON
PRR12																							2.12327	1.35079	3.33751	0.00110227	2.30097	1.43583	3.68737	0.000533347	0.637364	0.513158	0.741379	HOVON
PRR18																							1.82554	1.15606	2.88273	0.00982064	1.9674	1.22253	3.16611	0.00530915	0.609006	0.578947	0.672414	HOVON
PRR26																							1.86487	1.18095	2.94486	0.00750717	1.78405	1.11563	2.85295	0.0156596	0.57804	0.578947	0.62069	HOVON
PRR29																							1.6908	1.07355	2.66294	0.0234391	1.79941	1.12604	2.87545	0.0140378	0.583825	0.565789	0.655172	HOVON
PRR5																							2.2215	1.37366	3.59263	0.00113631	1.80937	1.08828	3.00827	0.0222482	0.597323	0.657895	0.603448	HOVON
PRRX2-AS1																							1.9099	1.19984	3.04018	0.00637009	1.86549	1.16442	2.98866	0.00951383	0.62897	0.618421	0.62069	HOVON
PRSS3																							2.20924	1.38912	3.51353	0.000812866	1.9315	1.19587	3.11964	0.00711858	0.663339	0.605263	0.672414	HOVON
PRSS58																							2.20619	1.32221	3.68118	0.00245182	2.2837	1.36658	3.81629	0.00162122	0.611162	0.736842	0.534483	HOVON
PSAT1																							2.07619	1.28644	3.35076	0.00277758	1.67863	1.0144	2.7778	0.0438411	0.637704	0.657895	0.586207	HOVON
PSG4																							1.92984	1.21386	3.06812	0.00544813	1.89697	1.18431	3.0385	0.00772813	0.616266	0.618421	0.62069	HOVON
PSMG3																							1.86181	1.15194	3.00912	0.0111675	1.81731	1.12169	2.94433	0.0152486	0.541856	0.671053	0.517241	HOVON
PTBP2																							1.63199	1.01976	2.61179	0.0412002	1.7252	1.07322	2.77325	0.0243394	0.618421	0.644737	0.568966	HOVON
PTCSC1																							2.95453	1.71692	5.08427	9.1648e-05	3.4768	1.97622	6.1168	1.5373e-05	0.690676	0.776316	0.551724	HOVON
PTPN2																							1.64808	1.05023	2.58624	0.0297682	1.96379	1.22205	3.15575	0.00529477	0.59755	0.513158	0.706897	HOVON
PTPN4																							1.94862	1.22912	3.08931	0.00454845	1.83182	1.1336	2.96009	0.0134329	0.578721	0.592105	0.62069	HOVON
PTPRG																							1.95061	1.22198	3.11369	0.00510829	1.94492	1.21204	3.12094	0.00583435	0.599478	0.631579	0.586207	HOVON
PTPRS																							2.00422	1.26231	3.18218	0.00320343	1.87627	1.17436	2.99772	0.00848189	0.653925	0.592105	0.689655	HOVON
PTRF																							1.89279	1.15174	3.11062	0.011824	2.07359	1.25204	3.43421	0.00460853	0.568852	0.710526	0.517241	HOVON
PVRL1																							2.01901	1.28041	3.18366	0.00249671	2.204	1.3777	3.52588	0.000978864	0.643716	0.565789	0.706897	HOVON
PWRN2																							2.63499	1.59089	4.36432	0.000167599	2.36338	1.41806	3.93889	0.00096618	0.666856	0.723684	0.603448	HOVON
R3HCC1																							1.84979	1.17562	2.91056	0.00782407	1.68218	1.04905	2.69745	0.0308737	0.610027	0.526316	0.706897	HOVON
RAB1B																							1.7289	1.08973	2.74298	0.0200789	1.90424	1.16551	3.1112	0.0101278	0.579174	0.605263	0.568966	HOVON
RAB3C																							1.77685	1.13062	2.79246	0.0126952	1.67739	1.0629	2.64714	0.0262835	0.577132	0.513158	0.689655	HOVON
RAB42																							2.21472	1.35571	3.61804	0.00149716	2.10873	1.27988	3.47433	0.00340488	0.596416	0.697368	0.551724	HOVON
RABL6																							2.33162	1.48055	3.67191	0.000258682	3.155	1.95488	5.09188	2.54185e-06	0.646552	0.552632	0.724138	HOVON
RALGDS																							1.75504	1.08044	2.85083	0.0230528	1.70901	1.03979	2.80895	0.0345256	0.578267	0.684211	0.517241	HOVON
RAMP1																							1.85999	1.17617	2.94137	0.00795713	1.97118	1.22508	3.17168	0.00516581	0.62534	0.592105	0.655172	HOVON
RAPGEF4-AS1																							1.96992	1.23384	3.1451	0.00450756	1.90315	1.18908	3.04604	0.00732578	0.601974	0.631579	0.603448	HOVON
RAPGEF5																							2.13997	1.34711	3.39946	0.00127399	2.04799	1.26053	3.3274	0.00379185	0.595395	0.605263	0.655172	HOVON
RAPGEF6																							1.67175	1.05549	2.64782	0.0285154	1.81253	1.12487	2.92056	0.0145498	0.576906	0.592105	0.62069	HOVON
RARA																							2.06567	1.22809	3.47449	0.00624941	2.42165	1.41791	4.13594	0.00120128	0.632713	0.75	0.517241	HOVON
RASAL3																							1.72919	1.06969	2.7953	0.0254256	1.64311	1.00646	2.68247	0.0470646	0.576679	0.671053	0.534483	HOVON
RASGRF1																							2.34814	1.41773	3.88915	0.000913628	2.33699	1.39531	3.9142	0.00125585	0.683984	0.723684	0.568966	HOVON
RASL11A																							2.05969	1.26553	3.35221	0.00364227	2.03642	1.24412	3.33329	0.00467291	0.613544	0.684211	0.568966	HOVON
RASSF8																							1.77676	1.13097	2.7913	0.0126323	1.72432	1.08164	2.74888	0.0220348	0.606851	0.526316	0.724138	HOVON
RAX2																							1.63065	1.00957	2.63381	0.0456191	1.71965	1.0519	2.81129	0.0306396	0.606284	0.671053	0.517241	HOVON
RBM17																							1.79273	1.13915	2.82129	0.0116326	1.8004	1.13651	2.85209	0.0122407	0.588929	0.552632	0.689655	HOVON
RBM34																							2.05563	1.27106	3.32447	0.00330478	2.00838	1.2373	3.25998	0.00477941	0.643603	0.671053	0.603448	HOVON
RBP1																							2.1803	1.38352	3.43596	0.000782621	1.8146	1.1272	2.92118	0.0141724	0.629877	0.552632	0.706897	HOVON
RCN3																							2.2758	1.4472	3.57881	0.000370441	2.51842	1.55745	4.07232	0.000165316	0.612976	0.513158	0.810345	HOVON
RCOR2																							1.64017	1.04238	2.58078	0.0324023	1.8722	1.16814	3.0006	0.00916814	0.573843	0.552632	0.655172	HOVON
RDH11																							1.9567	1.19032	3.2165	0.00812175	1.94646	1.17152	3.23403	0.0101388	0.663566	0.710526	0.534483	HOVON
RDH13																							2.51045	1.55164	4.06174	0.000177186	2.55042	1.55331	4.18759	0.000215051	0.634528	0.671053	0.637931	HOVON
RDH5																							1.96894	1.25191	3.09664	0.00336337	2.27511	1.42625	3.62917	0.000560283	0.583825	0.526316	0.706897	HOVON
RDH8																							1.80144	1.12985	2.87224	0.0134028	1.75026	1.09496	2.79775	0.0193343	0.580762	0.631579	0.568966	HOVON
RELN																							1.62974	1.02119	2.60093	0.0405722	1.83966	1.14052	2.96736	0.0124546	0.545939	0.631579	0.534483	HOVON
REM1																							2.7944	1.72971	4.51443	2.68113e-05	2.74509	1.68113	4.4824	5.42918e-05	0.705082	0.657895	0.724138	HOVON
RFFL																							2.51522	1.58607	3.98866	8.83196e-05	2.64454	1.64754	4.24487	5.62807e-05	0.687613	0.592105	0.724138	HOVON
RFNG																							2.38257	1.50408	3.77414	0.000216315	2.5977	1.61294	4.18369	8.6346e-05	0.645304	0.592105	0.741379	HOVON
RGAG1																							1.71197	1.06953	2.7403	0.0250894	1.91244	1.18446	3.08785	0.00798964	0.617967	0.644737	0.568966	HOVON
RGL3																							1.88009	1.16828	3.0256	0.00930438	1.91468	1.18763	3.08682	0.0076839	0.57441	0.657895	0.551724	HOVON
RGS4																							1.90134	1.17765	3.06976	0.00856331	1.87609	1.15868	3.03769	0.0104983	0.609687	0.671053	0.568966	HOVON
RGS9																							1.83525	1.16199	2.8986	0.00921972	2.07163	1.2942	3.31605	0.00240999	0.606397	0.578947	0.672414	HOVON
RHBDL2																							1.83756	1.16912	2.88819	0.00835874	1.82882	1.1599	2.88353	0.00936472	0.605036	0.526316	0.689655	HOVON
RHO																							2.0262	1.28138	3.20395	0.0025239	1.76618	1.10388	2.82587	0.0176875	0.634415	0.578947	0.672414	HOVON
RHOV																							2.99048	1.89051	4.73045	2.84355e-06	2.86433	1.76647	4.6445	1.97973e-05	0.687046	0.513158	0.844828	HOVON
RIIAD1																							2.67322	1.65988	4.3052	5.25119e-05	2.99999	1.83975	4.89192	1.06495e-05	0.658122	0.657895	0.689655	HOVON
RIMS4																							1.91634	1.18474	3.09972	0.00802831	1.97328	1.20929	3.21994	0.00651604	0.590971	0.671053	0.534483	HOVON
RLTPR																							1.84096	1.17299	2.8893	0.00795944	1.95282	1.22888	3.10322	0.00462393	0.620349	0.513158	0.724138	HOVON
RN7SKP150																							2.29317	1.45175	3.62227	0.000373553	2.45578	1.5376	3.92223	0.000169316	0.696461	0.578947	0.741379	HOVON
RNF139																							1.5786	1.00418	2.4816	0.0479263	1.60528	1.01056	2.55	0.0450213	0.566243	0.539474	0.637931	HOVON
RNF165																							2.06837	1.31635	3.24999	0.00162091	2.66413	1.66701	4.25769	4.19864e-05	0.630445	0.526316	0.775862	HOVON
RNF212B																							1.62293	1.03042	2.55615	0.0366861	1.80471	1.13142	2.87868	0.013203	0.56284	0.565789	0.603448	HOVON
RNF216																							2.58208	1.57017	4.24613	0.00018565	2.83757	1.71359	4.6988	5.05779e-05	0.644737	0.710526	0.655172	HOVON
RNF26																							1.75027	1.09696	2.79265	0.0188652	1.6455	1.0135	2.67161	0.0439887	0.602995	0.618421	0.586207	HOVON
RNF32																							1.85172	1.15187	2.97678	0.0109688	1.95333	1.19657	3.18869	0.00741324	0.609233	0.657895	0.586207	HOVON
RNF39																							1.88187	1.19151	2.97221	0.00670006	1.69247	1.05432	2.71687	0.0293304	0.565789	0.539474	0.637931	HOVON
RNF40																							1.95004	1.23884	3.06954	0.00391133	1.97399	1.2378	3.14803	0.00429208	0.605944	0.552632	0.672414	HOVON
ROBO4																							1.67545	1.05284	2.66624	0.0294658	1.95365	1.20548	3.16615	0.00655589	0.577246	0.618421	0.551724	HOVON
RP1-135L22.1																							1.96301	1.24618	3.09217	0.00362296	1.86441	1.16402	2.98623	0.00954515	0.652223	0.552632	0.724138	HOVON
RP1-149A16.17																							1.96434	1.23353	3.12811	0.00445382	1.7755	1.10399	2.85545	0.0178812	0.593353	0.618421	0.655172	HOVON
RP1-155D22.2																							2.08293	1.32499	3.27444	0.00147693	2.26441	1.42476	3.5989	0.000545217	0.621597	0.526316	0.758621	HOVON
RP11-109M19.1																							2.42593	1.5427	3.81482	0.000124529	2.44719	1.52196	3.93487	0.000221439	0.65245	0.513158	0.793103	HOVON
RP11-118G23.2																							1.77005	1.12582	2.78293	0.0133881	1.88768	1.17767	3.02574	0.0083075	0.597323	0.539474	0.655172	HOVON
RP11-134L10.1																							1.60286	1.02083	2.51674	0.0404129	1.77603	1.10904	2.84416	0.0168143	0.587795	0.513158	0.689655	HOVON
RP11-13K12.5																							2.17326	1.37121	3.44444	0.000954788	2.32733	1.45485	3.72304	0.000425147	0.651429	0.592105	0.706897	HOVON
RP11-143K11.1																							1.91815	1.22014	3.01548	0.00477335	1.62752	1.0181	2.60173	0.0418582	0.598344	0.526316	0.689655	HOVON
RP11-157B13.7																							2.00152	1.23127	3.25361	0.00512249	1.93245	1.17492	3.17839	0.0094614	0.586547	0.684211	0.534483	HOVON
RP11-166P13.4																							1.80141	1.14597	2.83172	0.0107609	1.90806	1.19358	3.05025	0.00694949	0.629424	0.539474	0.689655	HOVON
RP11-174G6.5																							1.93403	1.22907	3.04335	0.00434917	2.4102	1.5076	3.85318	0.000237998	0.631806	0.552632	0.706897	HOVON
RP11-214K3.19																							1.95549	1.23773	3.08946	0.00405355	1.94913	1.22297	3.10646	0.00501056	0.602654	0.578947	0.689655	HOVON
RP11-231E19.1																							2.20051	1.38779	3.48918	0.000798442	2.23895	1.39213	3.60088	0.00088556	0.659936	0.578947	0.724138	HOVON
RP11-252E2.1																							1.86397	1.16398	2.98494	0.0095421	1.83653	1.10108	3.06322	0.0198655	0.610481	0.644737	0.586207	HOVON
RP11-263K19.4																							1.88793	1.18613	3.00498	0.00736731	2.05607	1.27656	3.31157	0.00303639	0.577359	0.618421	0.603448	HOVON
RP11-285F7.2																							1.91358	1.21744	3.00778	0.00491273	1.94529	1.21693	3.10959	0.00543103	0.615472	0.526316	0.706897	HOVON
RP11-307L14.1 /// RP11-307L14.2																							2.24585	1.40467	3.59078	0.000727118	2.50211	1.5398	4.06582	0.000213393	0.664927	0.631579	0.655172	HOVON
RP11-310J24.3																							2.19635	1.38009	3.49537	0.000903843	2.29722	1.42733	3.69725	0.000613965	0.651996	0.618421	0.689655	HOVON
RP11-319G9.3																							2.01541	1.26878	3.2014	0.00299549	1.86786	1.1629	3.0002	0.00976224	0.615699	0.605263	0.637931	HOVON
RP11-410C4.5																							1.86595	1.15341	3.01867	0.0110386	1.64776	1.00414	2.70391	0.0481192	0.633394	0.671053	0.568966	HOVON
RP11-416N2.4																							2.03045	1.29125	3.1928	0.00216375	2.13942	1.35147	3.38678	0.0011741	0.603675	0.526316	0.724138	HOVON
RP11-432M24.4																							2.6395	1.67536	4.1585	2.85219e-05	2.78343	1.68522	4.59733	6.37565e-05	0.662432	0.539474	0.810345	HOVON
RP11-454F8.2																							2.04896	1.2767	3.28835	0.00295787	1.86811	1.14916	3.03687	0.0117099	0.579628	0.644737	0.586207	HOVON
RP11-461A8.4																							1.82264	1.13788	2.91949	0.0125139	1.6928	1.05208	2.72373	0.0300707	0.57804	0.644737	0.586207	HOVON
RP11-480I12.10																							2.02298	1.28739	3.17887	0.00224693	1.82604	1.15613	2.88412	0.00982025	0.628403	0.513158	0.741379	HOVON
RP11-493L12.3																							1.8909	1.14308	3.12795	0.013113	2.29896	1.36651	3.86768	0.00170993	0.645644	0.723684	0.534483	HOVON
RP11-532F12.5																							2.23158	1.41107	3.52918	0.000598228	2.52689	1.5709	4.06466	0.000132246	0.666742	0.578947	0.706897	HOVON
RP11-61L19.2																							1.69003	1.05935	2.69619	0.0276735	1.82152	1.12149	2.95852	0.0153804	0.597096	0.631579	0.551724	HOVON
RP11-629E24.2																							2.16934	1.36626	3.44446	0.00102744	1.81622	1.12588	2.92984	0.0144473	0.591538	0.605263	0.672414	HOVON
RP11-63K6.7																							2.18367	1.35083	3.52999	0.00143695	2.27264	1.39115	3.71268	0.00104435	0.650181	0.671053	0.62069	HOVON
RP11-678G15.1																							2.26088	1.3903	3.6766	0.00100814	1.96935	1.19119	3.25584	0.008241	0.637024	0.684211	0.586207	HOVON
RP11-67L3.4																							1.95539	1.24482	3.07157	0.00360982	2.17813	1.36842	3.46696	0.00102873	0.633961	0.513158	0.758621	HOVON
RP11-680G24.5																							1.67494	1.0461	2.68181	0.031745	1.755	1.08173	2.84731	0.022716	0.596189	0.644737	0.551724	HOVON
RP11-700H6.1																							2.18382	1.38418	3.44543	0.000786768	2.21935	1.39234	3.53756	0.000804025	0.651202	0.565789	0.724138	HOVON
RP11-700J17.2																							1.98298	1.26022	3.12025	0.00307667	1.95055	1.20341	3.16158	0.00670043	0.636456	0.526316	0.724138	HOVON
RP11-715J22.6																							1.65	1.04729	2.59957	0.0308365	1.61917	1.01387	2.58587	0.0436312	0.594601	0.565789	0.637931	HOVON
RP11-727A23.11																							1.80376	1.14239	2.84803	0.0113673	1.78273	1.1158	2.84828	0.0155935	0.58961	0.578947	0.62069	HOVON
RP11-774O3.3																							1.89309	1.19984	2.9869	0.00608835	1.66772	1.03765	2.68038	0.0346323	0.58961	0.539474	0.672414	HOVON
RP11-805I24.3																							2.37038	1.44801	3.88026	0.000598857	2.36205	1.43039	3.90051	0.000783148	0.641674	0.697368	0.586207	HOVON
RP11-95H11.1																							1.69357	1.06823	2.68499	0.025048	1.61924	1.00591	2.60655	0.0472309	0.555354	0.605263	0.586207	HOVON
RP13-39P12.3																							1.67961	1.06904	2.63892	0.0244762	1.74602	1.06515	2.86212	0.0270873	0.588816	0.513158	0.689655	HOVON
RP13-487P22.1 /// UBE3A																							3.15631	1.88497	5.28511	1.24141e-05	3.46991	2.0177	5.96732	6.87395e-06	0.717786	0.736842	0.672414	HOVON
RP13-638C3.2																							1.74341	1.09613	2.77294	0.0188944	1.79121	1.09174	2.93883	0.0210321	0.59324	0.618421	0.568966	HOVON
RP3-337H4.8																							1.93907	1.23298	3.04952	0.00414977	2.22877	1.38692	3.58164	0.000928363	0.649501	0.539474	0.741379	HOVON
RP3-476K8.3																							2.38719	1.45974	3.9039	0.000525826	2.62355	1.58466	4.34355	0.000177064	0.637818	0.697368	0.603448	HOVON
RP4-584D14.7																							1.94552	1.19155	3.17657	0.00780075	2.00468	1.21954	3.29529	0.00609483	0.63623	0.697368	0.551724	HOVON
RP5-1119A7.11																							2.01786	1.25457	3.24555	0.00378813	1.97977	1.22418	3.20173	0.0053583	0.605377	0.657895	0.603448	HOVON
RP5-1154L15.2																							1.89821	1.15539	3.1186	0.011401	2.19259	1.30836	3.67443	0.00288019	0.616946	0.710526	0.517241	HOVON
RP5-856G1.1																							2.37824	1.41295	4.003	0.00110953	2.33592	1.37955	3.95529	0.00159168	0.661184	0.75	0.551724	HOVON
RP6-91H8.2																							2.08473	1.32695	3.27526	0.00143631	2.20379	1.38547	3.50544	0.000847565	0.603675	0.513158	0.741379	HOVON
RPL22P22 /// RPL22P22																							2.07351	1.26145	3.40834	0.00402843	2.22481	1.35019	3.66598	0.00169954	0.614678	0.710526	0.568966	HOVON
RPL30																							1.71582	1.07511	2.73838	0.023599	1.88255	1.16294	3.04743	0.0100468	0.547981	0.631579	0.586207	HOVON
RPLP2P1 /// RPLP2P1																							2.02135	1.28296	3.18472	0.00241137	2.21715	1.38988	3.53681	0.000832832	0.619215	0.565789	0.724138	HOVON
RPS19BP1																							1.69808	1.08039	2.66892	0.0217272	1.80092	1.13929	2.84678	0.0117969	0.586093	0.539474	0.689655	HOVON
RPS20 /// SNORD54																							1.82483	1.16186	2.86609	0.00902118	1.90526	1.2054	3.01148	0.00578486	0.606171	0.526316	0.724138	HOVON
RPUSD2																							1.62727	1.03653	2.55467	0.0343538	1.65541	1.03837	2.63912	0.034158	0.592672	0.526316	0.672414	HOVON
RRAD																							1.77103	1.12429	2.78981	0.0136916	1.93468	1.216	3.07813	0.0053468	0.621257	0.565789	0.672414	HOVON
RRM2B																							1.97893	1.21782	3.21571	0.0058601	1.80623	1.1046	2.95353	0.0184492	0.594601	0.684211	0.534483	HOVON
RRP7A /// RRP7B																							2.21975	1.34966	3.65077	0.00168266	2.60222	1.55578	4.35252	0.000268418	0.666969	0.710526	0.568966	HOVON
RSPH3																							2.11872	1.31686	3.40885	0.0019724	2.1686	1.33482	3.5232	0.00176989	0.622958	0.657895	0.62069	HOVON
RTP1																							2.42599	1.42644	4.12596	0.00107239	2.39357	1.40219	4.08588	0.00137934	0.633961	0.763158	0.517241	HOVON
RWDD2A																							2.11778	1.34295	3.33966	0.00124339	2.08867	1.28913	3.38409	0.00277638	0.639406	0.552632	0.741379	HOVON
S100A7A																							2.11499	1.3438	3.32876	0.00120815	2.06818	1.28591	3.32634	0.00272544	0.645417	0.526316	0.758621	HOVON
SACS-AS1																							2.06861	1.26648	3.37877	0.00368809	2.36718	1.4322	3.91255	0.000776449	0.618421	0.697368	0.568966	HOVON
SAMD14																							2.66377	1.69231	4.19288	2.30643e-05	3.03868	1.88703	4.89317	4.82263e-06	0.678652	0.513158	0.827586	HOVON
SAMD4B																							1.8644	1.1862	2.93034	0.00693192	2.48446	1.53579	4.01913	0.000208759	0.62069	0.539474	0.724138	HOVON
SARM1																							2.22239	1.39772	3.53362	0.000737775	1.88166	1.17044	3.02505	0.0090631	0.614338	0.605263	0.655172	HOVON
SART1																							1.923	1.22401	3.02114	0.00455473	2.24917	1.40774	3.59354	0.000697876	0.587228	0.526316	0.741379	HOVON
SCAPER																							2.12057	1.28603	3.49666	0.00322091	1.8319	1.087	3.08728	0.0230133	0.598911	0.710526	0.517241	HOVON
SCART1																							1.95896	1.21905	3.14798	0.0054633	1.92002	1.17912	3.12645	0.00873318	0.668103	0.644737	0.62069	HOVON
SCD																							2.42858	1.53411	3.84456	0.00015313	2.05623	1.27713	3.31062	0.00301086	0.676157	0.578947	0.775862	HOVON
SCUBE3																							1.76152	1.11391	2.78564	0.0154645	1.6723	1.03444	2.70348	0.0358934	0.608893	0.592105	0.62069	HOVON
SCYL1																							2.234	1.41955	3.51575	0.000512347	2.15765	1.35895	3.42579	0.00111306	0.642241	0.526316	0.775862	HOVON
SDC1																							1.90128	1.20621	2.99689	0.00564934	1.74044	1.09305	2.77125	0.0195509	0.602654	0.565789	0.655172	HOVON
SDCBP2-AS1																							2.10453	1.33586	3.31549	0.00133343	2.11212	1.31321	3.39704	0.002044	0.598117	0.552632	0.706897	HOVON
SEC63																							1.74795	1.11353	2.74382	0.0152088	1.74697	1.09358	2.79073	0.0195809	0.561025	0.513158	0.672414	HOVON
SELO																							2.54516	1.53512	4.21975	0.000292869	2.61383	1.56586	4.36315	0.000237532	0.688521	0.723684	0.637931	HOVON
SEMA3F																							2.24027	1.42116	3.53148	0.000513604	2.18451	1.37729	3.46484	0.000899661	0.637364	0.552632	0.758621	HOVON
SEMA4F																							2.31598	1.40271	3.82385	0.00102817	2.05104	1.22228	3.44175	0.0065289	0.670145	0.710526	0.568966	HOVON
SEMA4G																							1.85228	1.15638	2.96695	0.0103346	1.78504	1.10271	2.88957	0.0183827	0.575885	0.644737	0.551724	HOVON
SENP3																							2.33107	1.47161	3.69248	0.000310645	2.50398	1.56196	4.01412	0.00013787	0.658689	0.592105	0.741379	HOVON
SENP5																							1.90126	1.15648	3.12567	0.0113049	2.31971	1.39534	3.85644	0.00117654	0.631579	0.710526	0.534483	HOVON
SERGEF																							1.71082	1.07193	2.73049	0.0243745	1.64352	1.00425	2.68972	0.0480577	0.567718	0.631579	0.534483	HOVON
SERPINA12																							2.12598	1.2994	3.47838	0.00267691	2.13486	1.29989	3.50618	0.00273446	0.619669	0.697368	0.551724	HOVON
SERPINA7																							1.85964	1.16839	2.95983	0.00888924	2.20177	1.35274	3.5837	0.00149538	0.621711	0.618421	0.62069	HOVON
SERPINB3 /// SERPINB4																							1.92217	1.2086	3.05705	0.00577555	2.07721	1.28205	3.36554	0.00298664	0.597323	0.618421	0.586207	HOVON
SESN1																							1.65727	1.04821	2.62022	0.0306619	1.77446	1.11709	2.81866	0.0151427	0.592786	0.592105	0.62069	HOVON
SET /// SETP4 /// SETSIP																							1.84577	1.1597	2.93771	0.00974352	1.88628	1.1716	3.03689	0.00900763	0.596529	0.618421	0.603448	HOVON
SETD1A																							1.6585	1.05339	2.61122	0.0289202	2.24758	1.38476	3.64803	0.0010481	0.582917	0.552632	0.637931	HOVON
SEZ6L2																							2.33913	1.47855	3.70062	0.000282511	2.14879	1.34396	3.43559	0.00140021	0.663793	0.578947	0.724138	HOVON
SFRP1																							2.32264	1.47362	3.66079	0.000283182	2.52324	1.57381	4.04542	0.000121569	0.640767	0.539474	0.758621	HOVON
SFTPB																							2.08181	1.31761	3.28925	0.00167913	2.12641	1.31484	3.43892	0.00209855	0.634074	0.578947	0.689655	HOVON
SFTPC																							2.80193	1.77449	4.42427	9.83698e-06	2.73366	1.70111	4.39298	3.25169e-05	0.638498	0.513158	0.844828	HOVON
SFXN5																							1.66435	1.04853	2.64183	0.0306948	1.90832	1.19449	3.04875	0.00686266	0.546166	0.605263	0.586207	HOVON
SH3BP5-AS1																							1.74018	1.10658	2.73656	0.0164669	1.59429	1.00963	2.51752	0.0453841	0.571801	0.513158	0.672414	HOVON
SH3RF3																							1.70328	1.06751	2.71771	0.0254837	1.91822	1.15144	3.19562	0.0123676	0.626134	0.631579	0.586207	HOVON
SHANK2																							1.99996	1.25094	3.19748	0.00378973	1.91756	1.19243	3.08366	0.0072302	0.635322	0.631579	0.637931	HOVON
SHANK3																							2.28756	1.44728	3.61572	0.000396112	2.52815	1.5736	4.06175	0.000126017	0.655286	0.578947	0.758621	HOVON
SHB																							1.58716	1.00987	2.49447	0.045228	1.96045	1.20469	3.19034	0.00673843	0.596302	0.539474	0.689655	HOVON
SHC1P1 /// SHC1P1																							1.97611	1.19427	3.26978	0.00802729	2.07535	1.23976	3.47412	0.00547719	0.606171	0.723684	0.517241	HOVON
SHISA9																							1.66758	1.05922	2.62535	0.0272144	1.78281	1.12576	2.82337	0.0137029	0.610027	0.552632	0.637931	HOVON
SHPK /// TRPV1																							2.02941	1.21682	3.38463	0.00668935	2.14665	1.27375	3.61775	0.00412343	0.615812	0.736842	0.517241	HOVON
SHROOM2																							1.79613	1.12959	2.85596	0.0133254	1.88062	1.15778	3.05475	0.0107145	0.572028	0.618421	0.551724	HOVON
SIGIRR																							1.8098	1.15131	2.84491	0.0101549	2.09829	1.30403	3.37633	0.00225987	0.571915	0.539474	0.672414	HOVON
SIGLEC1																							1.7606	1.11299	2.78503	0.0156286	1.95853	1.23123	3.11546	0.0045359	0.569533	0.592105	0.603448	HOVON
SIX2																							1.6601	1.05671	2.60802	0.0278555	1.61573	1.01816	2.56402	0.0417155	0.578834	0.513158	0.655172	HOVON
SIX3																							1.94344	1.20837	3.12565	0.00613206	2.1945	1.32383	3.63781	0.00230513	0.631466	0.657895	0.603448	HOVON
SLC12A1																							2.10733	1.33638	3.32302	0.00133761	2.14924	1.34583	3.43225	0.00135747	0.606851	0.565789	0.689655	HOVON
SLC16A1																							1.88981	1.20063	2.97459	0.0059601	2.06998	1.30619	3.2804	0.00195471	0.571121	0.552632	0.672414	HOVON
SLC16A11																							2.29846	1.4552	3.63036	0.000358986	1.99468	1.22889	3.23766	0.00520637	0.645985	0.513158	0.758621	HOVON
SLC22A7																							1.80535	1.1275	2.89072	0.0139101	1.72655	1.07321	2.77761	0.0243714	0.616152	0.644737	0.586207	HOVON
SLC25A16																							1.99517	1.22673	3.24496	0.00537847	1.67091	1.01496	2.75077	0.0435545	0.601407	0.684211	0.551724	HOVON
SLC25A47																							2.18406	1.34407	3.54902	0.00161185	2.67612	1.57876	4.53622	0.000256268	0.655966	0.684211	0.62069	HOVON
SLC26A1																							2.47593	1.50391	4.07621	0.000364959	2.39303	1.44758	3.95598	0.000668408	0.647913	0.710526	0.603448	HOVON
SLC28A1																							1.9241	1.22474	3.0228	0.00451745	1.76948	1.12174	2.79126	0.0141299	0.601974	0.526316	0.706897	HOVON
SLC29A2																							2.89318	1.74456	4.79807	3.85245e-05	3.12124	1.86733	5.21715	1.40797e-05	0.696121	0.723684	0.655172	HOVON
SLC35G1																							1.74057	1.1078	2.73476	0.0162141	1.75416	1.11271	2.76539	0.0155276	0.588135	0.526316	0.672414	HOVON
SLC39A13																							1.764	1.09679	2.83708	0.01923	1.74081	1.07636	2.81544	0.0238254	0.607985	0.657895	0.551724	HOVON
SLC39A3																							1.63909	1.02743	2.61487	0.0381233	1.78088	1.10642	2.8665	0.0174839	0.566697	0.631579	0.534483	HOVON
SLC45A2																							2.35082	1.42914	3.8669	0.000762257	2.9025	1.72549	4.88241	5.92404e-05	0.681602	0.710526	0.62069	HOVON
SLC4A5																							1.77599	1.09803	2.87252	0.0192232	1.78772	1.09884	2.90848	0.0193076	0.585413	0.671053	0.517241	HOVON
SLC5A2																							2.37613	1.38357	4.08076	0.00170919	2.89277	1.664	5.02893	0.000166677	0.65245	0.776316	0.517241	HOVON
SLC5A6																							1.99345	1.20374	3.30126	0.00735235	1.83136	1.09925	3.05106	0.0201623	0.585753	0.723684	0.517241	HOVON
SLC6A11																							2.24808	1.30845	3.86249	0.00335136	2.63309	1.50769	4.59854	0.000666037	0.653471	0.776316	0.517241	HOVON
SLC6A13																							2.17461	1.37773	3.43241	0.000849889	1.81325	1.1283	2.91399	0.0139449	0.624546	0.513158	0.724138	HOVON
SLC6A2																							2.18703	1.38182	3.46146	0.000836392	2.03873	1.26155	3.29467	0.00362908	0.628289	0.578947	0.724138	HOVON
SLC7A3																							2.32597	1.38159	3.91588	0.00149223	2.35151	1.39163	3.97347	0.0013998	0.656647	0.75	0.534483	HOVON
[truncated: 743 more rows]

## Sheet: Table S2 - Good prognosis
	TCGA											BeatAML											HOVON
	Univariate				Multivariate							Univariate				Multivariate							Univariate				Multivariate
Genes	HR	Lower_CI	Upper_CI	p	HR	Lower_CI	Upper_CI	p	AUC	sens	spe	HR	Lower_CI	Upper_CI	p	HR	Lower_CI	Upper_CI	p	AUC	sens	spe	HR	Lower_CI	Upper_CI	p	HR	Lower_CI	Upper_CI	p	AUC	sens	spe	Prediction in:
BTG1	0.496101	0.256611	0.959101	0.0371491	0.407145	0.202898	0.816997	0.0114466	0.622822	0.707317	0.607143												0.600819	0.376723	0.958219	0.0324222	0.588445	0.363271	0.953193	0.0311808	0.576906	0.644737	0.551724	TCGA,HOVON
DET1	0.476527	0.257553	0.881676	0.0182208	0.471777	0.253066	0.879508	0.0180797	0.589721	0.560976	0.785714												0.520407	0.32295	0.838593	0.00729454	0.591927	0.359155	0.975561	0.0396839	0.589043	0.671053	0.586207	TCGA,HOVON
FCGR1B	0.256099	0.111921	0.586007	0.00125817	0.22317	0.0913173	0.545405	0.00100319	0.670732	0.853659	0.571429												0.52048	0.329851	0.821277	0.00501529	0.57038	0.356225	0.913281	0.0194053	0.635549	0.578947	0.706897	TCGA,HOVON
MAP3K1	0.523489	0.280691	0.976306	0.0418137	0.438023	0.228054	0.841309	0.0131804	0.608014	0.609756	0.642857												0.492325	0.304153	0.796915	0.00392909	0.577561	0.352454	0.946439	0.0293747	0.629537	0.684211	0.586207	TCGA,HOVON
PDE4A	0.515981	0.266766	0.998014	0.0493136	0.494889	0.251226	0.974879	0.0420007	0.634146	0.707317	0.571429												0.566223	0.359308	0.892293	0.0142431	0.544982	0.34145	0.869838	0.0109426	0.553879	0.578947	0.637931	TCGA,HOVON
RFWD2	0.506764	0.266948	0.962023	0.0376773	0.454571	0.231192	0.893779	0.0222834	0.621951	0.658537	0.571429												0.525115	0.333671	0.8264	0.00536748	0.541958	0.340135	0.863533	0.00995828	0.607985	0.565789	0.689655	TCGA,HOVON
SLCO3A1	0.442429	0.22136	0.884276	0.0209962	0.424411	0.204975	0.878761	0.0209988	0.674216	0.756098	0.571429												0.52512	0.333487	0.826872	0.00542541	0.615812	0.381908	0.992975	0.0467139	0.630445	0.513158	0.724138	TCGA,HOVON
SUPT4H1	0.368172	0.18718	0.724172	0.00379159	0.287054	0.135297	0.609031	0.00114568	0.688153	0.731707	0.678571												0.512419	0.325411	0.806898	0.00390018	0.502545	0.311011	0.812035	0.00494802	0.585299	0.565789	0.689655	TCGA,HOVON
TULP2	0.436976	0.213951	0.892486	0.023078	0.336215	0.155505	0.726924	0.00559443	0.667683	0.780488	0.535714												0.583534	0.366746	0.928468	0.0230154	0.530576	0.329948	0.853197	0.00892196	0.598798	0.631579	0.586207	TCGA,HOVON
KIAA0141	0.457979	0.244948	0.856284	0.0144487	0.413213	0.215961	0.790627	0.00759437	0.68554	0.609756	0.75	0.272412	0.120283	0.616948	0.00182121	0.294806	0.125813	0.690793	0.00493257	0.635569	0.642857	0.653061												TCGA,BeatAML
RPL13AP6	0.496191	0.265726	0.926537	0.0278471	0.43122	0.222034	0.83749	0.0130058	0.590592	0.609756	0.642857	0.188211	0.0840235	0.421589	4.9266e-05	0.188334	0.0807042	0.439501	0.000112745	0.612974	0.535714	0.755102												TCGA,BeatAML
RPL26	0.435544	0.221203	0.857577	0.0161975	0.43192	0.213957	0.871927	0.0191628	0.63676	0.731707	0.571429	0.256912	0.111953	0.589569	0.00134289	0.336873	0.14319	0.792538	0.0126798	0.665452	0.75	0.632653												TCGA,BeatAML
ATRN												0.420676	0.192165	0.920921	0.030308	0.369855	0.158742	0.861733	0.0211786	0.630466	0.642857	0.673469	0.472292	0.297921	0.74872	0.0014181	0.561607	0.34365	0.9178	0.0213217	0.660617	0.605263	0.706897	BeatAML,HOVON
DLC1												0.282752	0.118951	0.672112	0.00424484	0.2866	0.117957	0.696352	0.00579877	0.62828	0.75	0.55102	0.495115	0.307434	0.797371	0.00383667	0.59399	0.363158	0.971545	0.0379906	0.605263	0.671053	0.603448	BeatAML,HOVON
GSTK1												0.324596	0.148301	0.710464	0.00487367	0.338427	0.152179	0.75262	0.00788674	0.686589	0.642857	0.734694	0.450466	0.276878	0.732885	0.0013208	0.473558	0.285863	0.784492	0.00370278	0.656307	0.697368	0.62069	BeatAML,HOVON
GSTO1												0.339264	0.155491	0.740238	0.00661601	0.391788	0.173422	0.885112	0.0242302	0.58309	0.535714	0.673469	0.480515	0.294013	0.78532	0.00345373	0.464266	0.274822	0.784301	0.00412868	0.607305	0.710526	0.534483	BeatAML,HOVON
HADHA												0.392381	0.181328	0.849084	0.0175324	0.356164	0.157244	0.806726	0.0133303	0.638484	0.571429	0.77551	0.545569	0.347199	0.857276	0.00859329	0.557481	0.35161	0.88389	0.0129621	0.600045	0.513158	0.706897	BeatAML,HOVON
PARVG												0.357627	0.156333	0.818109	0.0148726	0.336396	0.134843	0.839217	0.0195033	0.625364	0.714286	0.653061	0.61249	0.388171	0.966441	0.0351474	0.612599	0.385445	0.973619	0.0381664	0.573503	0.592105	0.603448	BeatAML,HOVON
TBCB												0.362446	0.157688	0.833081	0.0168463	0.247174	0.0978802	0.624184	0.00310488	0.599125	0.714286	0.571429	0.632437	0.400385	0.998982	0.0494917	0.603382	0.37738	0.964728	0.0348641	0.533575	0.592105	0.568966	BeatAML,HOVON
AATK	0.44288	0.236772	0.828403	0.0107973	0.393516	0.192435	0.80471	0.010611	0.652439	0.560976	0.75																							TCGA
ABHD1	0.459934	0.241713	0.875167	0.0179718	0.353479	0.170693	0.731999	0.00511125	0.5723	0.634146	0.607143																							TCGA
ABHD5	0.494402	0.265642	0.920158	0.0262494	0.475329	0.249217	0.906591	0.0239683	0.545732	0.560976	0.607143																							TCGA
ACP2	0.402965	0.215283	0.754265	0.00448788	0.388909	0.193912	0.779995	0.00782066	0.656794	0.609756	0.75																							TCGA
ADD2	0.354845	0.183509	0.68615	0.0020735	0.309534	0.14968	0.640107	0.00155935	0.652439	0.658537	0.678571																							TCGA
AMZ2P1	0.511204	0.276444	0.945324	0.0324172	0.379145	0.189234	0.759647	0.00623266	0.647213	0.536585	0.785714																							TCGA
ANKMY2	0.519698	0.277092	0.974716	0.0413728	0.427619	0.212158	0.861897	0.0175227	0.594077	0.634146	0.642857																							TCGA
ANKRD29	0.501138	0.27067	0.927843	0.0279304	0.433957	0.213107	0.883683	0.0214048	0.573171	0.512195	0.785714																							TCGA
AQP1	0.426039	0.21521	0.843408	0.0143359	0.460497	0.221688	0.956558	0.0376136	0.582753	0.731707	0.535714																							TCGA
ARHGEF11	0.489206	0.262191	0.912779	0.0246563	0.41637	0.214609	0.807814	0.00956643	0.579268	0.609756	0.678571																							TCGA
ARHGEF3	0.470559	0.252299	0.87763	0.0177682	0.330952	0.161551	0.677986	0.00251046	0.662892	0.609756	0.785714																							TCGA
ARL8A	0.420838	0.220166	0.804415	0.00883481	0.387965	0.189298	0.795131	0.0097065	0.635017	0.682927	0.678571																							TCGA
ARMC8	0.470694	0.253083	0.875416	0.0173009	0.356022	0.179708	0.705322	0.00306852	0.547909	0.512195	0.642857																							TCGA
ARNTL	0.476735	0.249073	0.912491	0.0253234	0.451696	0.22721	0.897978	0.0233959	0.622822	0.634146	0.642857																							TCGA
ART4	0.480708	0.254437	0.908201	0.0240329	0.445575	0.226152	0.877895	0.0194737	0.581446	0.585366	0.678571																							TCGA
ATOH8	0.403548	0.215534	0.755572	0.00457033	0.320781	0.153535	0.670206	0.00249111	0.630662	0.585366	0.75																							TCGA
ATP8B3	0.51614	0.273004	0.975812	0.0418192	0.49527	0.251481	0.97539	0.0421511	0.584495	0.585366	0.607143																							TCGA
BAIAP2L1	0.52145	0.274254	0.991454	0.0470173	0.444693	0.221848	0.891383	0.0223693	0.565331	0.658537	0.571429																							TCGA
BBS2	0.522644	0.278292	0.98155	0.043604	0.361274	0.181471	0.719227	0.00375402	0.611498	0.634146	0.678571																							TCGA
BBS9	0.496687	0.264991	0.930967	0.0290271	0.385752	0.193324	0.769716	0.00688134	0.624564	0.634146	0.678571																							TCGA
BCL2L14	0.496827	0.268602	0.918971	0.0257969	0.420487	0.211768	0.834923	0.0133055	0.627178	0.512195	0.75																							TCGA
BCL7B	0.446895	0.223705	0.89276	0.0225332	0.410725	0.199058	0.847467	0.0160489	0.651568	0.756098	0.642857																							TCGA
BEST3	0.521016	0.276128	0.983084	0.0441536	0.464648	0.224025	0.963721	0.0394708	0.534408	0.512195	0.642857																							TCGA
BEX1	0.334618	0.169227	0.661653	0.00164764	0.324793	0.158105	0.667215	0.00220166	0.657666	0.731707	0.642857																							TCGA
BMP4	0.453091	0.243701	0.842392	0.0123489	0.418473	0.211224	0.829071	0.0125132	0.560976	0.560976	0.678571																							TCGA
BPGM	0.482282	0.257014	0.90499	0.0231565	0.473805	0.248998	0.901576	0.0228691	0.578397	0.536585	0.678571																							TCGA
BPI	0.477624	0.255773	0.891902	0.0203961	0.492586	0.255335	0.950286	0.0346811	0.579268	0.609756	0.678571																							TCGA
BSCL2	0.502601	0.267784	0.943329	0.0322277	0.521498	0.272967	0.996312	0.0487066	0.614111	0.634146	0.642857																							TCGA
BTD	0.416325	0.225088	0.770037	0.00522541	0.436013	0.228589	0.831655	0.0117534	0.678571	0.512195	0.857143																							TCGA
C11orf95	0.457905	0.243097	0.862524	0.0156172	0.320988	0.15118	0.681527	0.00309595	0.579268	0.634146	0.678571																							TCGA
C14orf50	0.371189	0.190495	0.72328	0.00359364	0.337697	0.170128	0.670315	0.00191252	0.660279	0.707317	0.642857																							TCGA
C14orf64	0.416551	0.223224	0.777313	0.00593375	0.312961	0.144496	0.677835	0.00321777	0.55662	0.560976	0.678571																							TCGA
C17orf49	0.443754	0.210967	0.933403	0.0322236	0.407213	0.189673	0.874252	0.0211831	0.664634	0.804878	0.535714																							TCGA
C17orf59	0.489724	0.264465	0.906846	0.0231459	0.47194	0.243717	0.91388	0.0259436	0.655052	0.560976	0.785714																							TCGA
C17orf99	0.415962	0.219292	0.789012	0.00724278	0.407704	0.205629	0.808361	0.0101945	0.596254	0.609756	0.714286																							TCGA
C1orf186	0.389224	0.185153	0.818215	0.0128021	0.378574	0.178698	0.802014	0.0112132	0.609756	0.804878	0.535714																							TCGA
C1orf220	0.515519	0.26976	0.985174	0.044945	0.467481	0.238724	0.915445	0.0265814	0.62892	0.682927	0.571429																							TCGA
C21orf7	0.496129	0.259311	0.949222	0.0342269	0.50408	0.262505	0.967972	0.0396142	0.599303	0.682927	0.642857																							TCGA
C2orf50	0.483967	0.25936	0.903085	0.0225927	0.449015	0.223118	0.903623	0.0248336	0.606272	0.609756	0.642857																							TCGA
C2orf67	0.502444	0.267476	0.943823	0.0323785	0.405391	0.205494	0.799741	0.00919826	0.565331	0.634146	0.642857																							TCGA
C3orf34	0.455743	0.230625	0.900602	0.0237459	0.412077	0.205234	0.827384	0.0126756	0.620209	0.731707	0.535714																							TCGA
C3orf39	0.484258	0.250276	0.93699	0.0313013	0.41989	0.196033	0.89938	0.0255594	0.544425	0.707317	0.571429																							TCGA
C6orf186	0.507644	0.274166	0.939951	0.0310067	0.443359	0.224639	0.875036	0.019038	0.549652	0.560976	0.642857																							TCGA
CA4	0.260639	0.13726	0.494918	3.9607e-05	0.242558	0.12033	0.488946	7.48068e-05	0.670296	0.634146	0.785714																							TCGA
CACNB1	0.44906	0.219693	0.917891	0.0281745	0.413009	0.195027	0.87463	0.0208953	0.629791	0.780488	0.535714																							TCGA
CAMP	0.385702	0.20525	0.724803	0.00307693	0.421625	0.21704	0.819056	0.0107998	0.632404	0.536585	0.785714																							TCGA
CAMTA2	0.440252	0.229893	0.843094	0.0133302	0.436477	0.217017	0.877867	0.0200541	0.614111	0.682927	0.642857																							TCGA
CBLN3	0.518727	0.27989	0.961371	0.0370593	0.489256	0.251405	0.952133	0.0353477	0.574042	0.512195	0.785714																							TCGA
CCBP2	0.406504	0.214491	0.770404	0.00578693	0.356737	0.168839	0.753744	0.00692002	0.550523	0.634146	0.607143																							TCGA
CCDC28A	0.488914	0.263073	0.908634	0.0236375	0.421139	0.212112	0.836151	0.0134607	0.587108	0.560976	0.75																							TCGA
CCDC87	0.479144	0.25372	0.904852	0.0233173	0.499541	0.258452	0.965521	0.0389871	0.61324	0.585366	0.678571																							TCGA
CCNDBP1	0.503478	0.271936	0.932166	0.0290009	0.499303	0.262277	0.950537	0.0344814	0.64547	0.536585	0.785714																							TCGA
CCNI2	0.357105	0.177678	0.717723	0.00383753	0.30271	0.144759	0.633006	0.00149904	0.59669	0.756098	0.571429																							TCGA
CCT6P1	0.531396	0.287634	0.98174	0.0435073	0.436999	0.227658	0.838838	0.01284	0.624564	0.512195	0.75																							TCGA
CD177	0.449808	0.233448	0.866689	0.016962	0.430028	0.212932	0.868463	0.0186113	0.561847	0.682927	0.535714																							TCGA
CD44	0.457783	0.243689	0.859971	0.0151441	0.424024	0.220686	0.814713	0.0100246	0.62892	0.634146	0.714286																							TCGA
CD55	0.494265	0.260865	0.936494	0.0306807	0.433075	0.219846	0.853115	0.0155543	0.61324	0.658537	0.607143																							TCGA
CDKL3	0.519396	0.274449	0.982962	0.0441393	0.396693	0.197306	0.797568	0.00946662	0.554007	0.658537	0.571429																							TCGA
CDKN1B	0.454297	0.239851	0.860474	0.0154746	0.413556	0.211228	0.809688	0.0100005	0.666376	0.658537	0.678571																							TCGA
CDR1	0.503741	0.270112	0.939441	0.0310506	0.524612	0.277488	0.991816	0.0471163	0.550958	0.585366	0.607143																							TCGA
CEACAM3	0.390969	0.18559	0.823626	0.0134968	0.305728	0.133196	0.701748	0.00518285	0.611063	0.804878	0.535714																							TCGA
CHD7	0.479198	0.257925	0.890303	0.019933	0.415275	0.208469	0.827237	0.0124413	0.559233	0.585366	0.642857																							TCGA
CHMP1B	0.184085	0.072006	0.470617	0.00040968	0.129843	0.0484991	0.347619	4.8454e-05	0.753484	0.902439	0.607143																							TCGA
CHSY3	0.423167	0.216856	0.825756	0.0116935	0.423218	0.211561	0.846628	0.0150741	0.646341	0.707317	0.607143																							TCGA
CKAP4	0.469845	0.251919	0.876291	0.0175386	0.451367	0.222295	0.916495	0.0277173	0.593206	0.512195	0.714286																							TCGA
CLDN7	0.536152	0.290276	0.990296	0.0464684	0.454708	0.238757	0.865986	0.0164971	0.65723	0.512195	0.785714																							TCGA
CLEC4G	0.449075	0.234256	0.860889	0.0159049	0.468521	0.229685	0.955706	0.0371123	0.594077	0.658537	0.607143																							TCGA
CLEC6A	0.415418	0.21451	0.804497	0.00918572	0.439587	0.22285	0.867117	0.0177244	0.646341	0.682927	0.642857																							TCGA
CMPK2	0.478781	0.252142	0.909132	0.0243767	0.30943	0.150619	0.635688	0.00140669	0.59669	0.658537	0.607143																							TCGA
CNFN	0.460163	0.232622	0.910275	0.0257433	0.301936	0.127718	0.713804	0.00637231	0.655488	0.731707	0.607143																							TCGA
CNPY4	0.43277	0.210715	0.888827	0.0225536	0.415209	0.194309	0.88724	0.023282	0.649826	0.780488	0.571429																							TCGA
CNTNAP3	0.517952	0.273824	0.979733	0.043081	0.497085	0.252936	0.976902	0.0425852	0.597561	0.585366	0.678571																							TCGA
CORO1B	0.336598	0.155072	0.730617	0.0058921	0.296077	0.133646	0.655925	0.00270804	0.681185	0.829268	0.607143																							TCGA
CSDA	0.498151	0.265418	0.934958	0.0300577	0.482745	0.252023	0.924691	0.0280876	0.624564	0.634146	0.678571																							TCGA
CSGALNACT2	0.463603	0.239625	0.896936	0.0224307	0.312092	0.141812	0.686835	0.00381104	0.624564	0.707317	0.642857																							TCGA
CTAGE5	0.490238	0.263939	0.910566	0.0240373	0.398335	0.201005	0.789386	0.00834752	0.584495	0.560976	0.678571																							TCGA
CTDSP1	0.500789	0.26219	0.956519	0.0362061	0.487565	0.240438	0.988691	0.0464266	0.615854	0.682927	0.642857																							TCGA
CTNNA1	0.492738	0.246356	0.985528	0.0453729	0.451341	0.218016	0.934379	0.0321306	0.614111	0.756098	0.535714																							TCGA
CXCR6	0.515431	0.270611	0.98174	0.0437976	0.440027	0.214844	0.901229	0.0248147	0.576655	0.658537	0.535714																							TCGA
CXorf42	0.503335	0.268363	0.944044	0.0324021	0.37256	0.187855	0.738872	0.00471018	0.58101	0.536585	0.642857																							TCGA
DARC	0.384163	0.195456	0.755062	0.00552222	0.40583	0.196765	0.837028	0.014622	0.593206	0.707317	0.607143																							TCGA
DDX11L2	0.501021	0.258172	0.972305	0.0410537	0.478464	0.232739	0.983621	0.0449761	0.608014	0.707317	0.571429																							TCGA
DDX59	0.406125	0.219004	0.753128	0.00423965	0.330382	0.171272	0.637307	0.000953469	0.62892	0.560976	0.785714																							TCGA
DIAPH1	0.493893	0.266377	0.915737	0.0251297	0.515935	0.274232	0.970671	0.0401426	0.543554	0.512195	0.714286																							TCGA
DICER1	0.502231	0.270237	0.933391	0.0294094	0.356735	0.179379	0.709447	0.00329712	0.562718	0.585366	0.642857																							TCGA
DNAJB1	0.386183	0.192456	0.774914	0.00741502	0.359938	0.175749	0.73716	0.00521073	0.65331	0.756098	0.642857																							TCGA
DPY19L3	0.491211	0.257193	0.938161	0.0312935	0.507405	0.263627	0.976608	0.0422736	0.551394	0.682927	0.571429																							TCGA
DPYSL4	0.50166	0.268798	0.936254	0.030245	0.375266	0.178452	0.789147	0.00975597	0.621516	0.609756	0.678571																							TCGA
DYM	0.418564	0.221908	0.7895	0.00714551	0.349991	0.172883	0.708536	0.003529	0.60453	0.634146	0.642857																							TCGA
EFEMP2	0.470131	0.253649	0.871373	0.0165167	0.44721	0.23693	0.844119	0.0130354	0.676829	0.560976	0.785714																							TCGA
EIF1AY	0.515001	0.27742	0.956046	0.0355207	0.182481	0.0526222	0.632798	0.0073354	0.594948	0.585366	0.678571																							TCGA
EIF2C4	0.446746	0.231582	0.861821	0.0162367	0.468491	0.233055	0.941768	0.0333062	0.605401	0.682927	0.571429																							TCGA
EIF5A2	0.483693	0.259105	0.902953	0.0225783	0.408809	0.201077	0.831149	0.0134802	0.639373	0.609756	0.714286																							TCGA
ELMO2	0.494832	0.257633	0.950417	0.0346285	0.487589	0.238885	0.995221	0.0484816	0.565331	0.682927	0.535714																							TCGA
EPB42	0.424848	0.21142	0.853731	0.0162129	0.413557	0.193843	0.882309	0.0223812	0.590157	0.731707	0.535714																							TCGA
EPGN	0.456439	0.240121	0.86763	0.0167005	0.37657	0.188405	0.752661	0.00570719	0.638066	0.658537	0.678571																							TCGA
EPHX2	0.406594	0.2023	0.817196	0.0115115	0.366298	0.170206	0.788304	0.010221	0.622822	0.756098	0.535714																							TCGA
EXOC6B	0.508175	0.270566	0.954449	0.0352971	0.385034	0.183447	0.808143	0.011633	0.595819	0.634146	0.607143																							TCGA
F13A1	0.510107	0.266769	0.975412	0.0418272	0.426137	0.205327	0.88441	0.0220395	0.632404	0.682927	0.642857																							TCGA
FABP5L3	0.490964	0.250253	0.963206	0.0385467	0.397138	0.193675	0.814347	0.0117191	0.625436	0.731707	0.607143																							TCGA
FAM110B	0.274394	0.135995	0.553642	0.000305259	0.258282	0.124923	0.534003	0.000259401	0.655052	0.707317	0.678571																							TCGA
FAM127A	0.51356	0.267053	0.987608	0.0457884	0.447484	0.22497	0.89008	0.0219146	0.601045	0.682927	0.571429																							TCGA
FAM131B	0.446212	0.236573	0.841624	0.0126833	0.432774	0.222226	0.842805	0.0137832	0.591463	0.634146	0.678571																							TCGA
FAM151B	0.421103	0.208969	0.84858	0.0155531	0.287191	0.13135	0.627931	0.00177317	0.642857	0.756098	0.535714																							TCGA
FAM70A	0.511839	0.272425	0.961658	0.0373909	0.395179	0.199489	0.782831	0.00776857	0.577526	0.634146	0.642857																							TCGA
FAM95B1	0.450273	0.224684	0.902359	0.0244716	0.45769	0.212533	0.985634	0.0458322	0.594948	0.756098	0.535714																							TCGA
FCGR1C	0.174589	0.0610986	0.498888	0.00112186	0.120171	0.0377076	0.382972	0.000339692	0.679443	0.926829	0.535714																							TCGA
FCGR3B	0.481004	0.250758	0.922664	0.0276547	0.44282	0.218747	0.896419	0.023583	0.608885	0.682927	0.571429																							TCGA
FGF11	0.274769	0.129363	0.583611	0.000776334	0.215103	0.096545	0.47925	0.000170256	0.625436	0.804878	0.535714																							TCGA
FKSG29	0.465453	0.244723	0.885272	0.019728	0.306864	0.143798	0.654843	0.00225317	0.58101	0.658537	0.607143																							TCGA
FLJ10357	0.464725	0.245697	0.879005	0.0184453	0.391708	0.196269	0.781758	0.00785385	0.674216	0.658537	0.714286																							TCGA
FXR1	0.469448	0.245545	0.897517	0.0221982	0.50956	0.261076	0.994541	0.0481541	0.565331	0.682927	0.571429																							TCGA
GABARAPL1	0.485849	0.242738	0.972443	0.0414609	0.418453	0.201694	0.868161	0.0193021	0.644599	0.756098	0.571429																							TCGA
GAL3ST3	0.381634	0.192754	0.755599	0.00570785	0.332868	0.158087	0.700885	0.0037856	0.652875	0.731707	0.678571																							TCGA
GDPD3	0.490147	0.252253	0.952395	0.0353892	0.457629	0.226728	0.92368	0.0291449	0.641986	0.707317	0.607143																							TCGA
GGCX	0.466227	0.237184	0.916452	0.026899	0.351215	0.168535	0.731907	0.0052211	0.649826	0.731707	0.607143																							TCGA
GGTLC2	0.507258	0.265771	0.968165	0.0395839	0.497352	0.247603	0.999017	0.0496777	0.6777	0.682927	0.714286																							TCGA
GJB3	0.377702	0.202589	0.704179	0.00218784	0.294996	0.149475	0.582188	0.000432254	0.583188	0.536585	0.75																							TCGA
GJC3	0.354999	0.184658	0.682477	0.00189935	0.329897	0.166057	0.65539	0.00154356	0.672474	0.682927	0.642857																							TCGA
GMPR	0.375665	0.182687	0.772492	0.00777364	0.389074	0.183372	0.825523	0.0139119	0.63676	0.780488	0.535714																							TCGA
GMPR2	0.462281	0.238021	0.897836	0.0227173	0.436078	0.218877	0.868817	0.0182845	0.605401	0.707317	0.607143																							TCGA
GNG4	0.484622	0.255381	0.919639	0.0266729	0.315614	0.147898	0.673519	0.00286428	0.594077	0.658537	0.607143																							TCGA
GOLGA6L10	0.471429	0.243757	0.911749	0.0254504	0.394142	0.196013	0.79254	0.00899209	0.560976	0.707317	0.535714																							TCGA
GORASP1	0.329058	0.164339	0.658877	0.00170256	0.29509	0.145039	0.600378	0.000757664	0.737805	0.756098	0.714286																							TCGA
GPBP1L1	0.402141	0.209338	0.772517	0.00624131	0.326792	0.160826	0.664031	0.00198961	0.549652	0.682927	0.571429																							TCGA
GPC5	0.38834	0.19596	0.769584	0.00671879	0.355091	0.169271	0.744896	0.00616099	0.616289	0.731707	0.571429																							TCGA
GPR137B	0.501059	0.269717	0.930828	0.0287572	0.362433	0.170801	0.769066	0.00819266	0.632404	0.536585	0.75																							TCGA
GRIN3B	0.387881	0.208583	0.721303	0.00277044	0.394782	0.205583	0.758102	0.0052409	0.599303	0.560976	0.75																							TCGA
GRM1	0.540444	0.292213	0.999546	0.049831	0.499449	0.262472	0.950385	0.0344306	0.573171	0.512195	0.714286																							TCGA
GRTP1	0.478602	0.257388	0.889938	0.0198907	0.454843	0.224082	0.923244	0.0291786	0.554007	0.560976	0.678571																							TCGA
GYG2	0.40736	0.202243	0.820509	0.0119472	0.321236	0.147405	0.700062	0.00427473	0.593206	0.756098	0.535714																							TCGA
GYPA	0.451563	0.238361	0.855463	0.014734	0.397855	0.186272	0.849768	0.0172934	0.554443	0.560976	0.678571																							TCGA
H3F3C	0.402616	0.216307	0.749398	0.00410413	0.375139	0.188265	0.747507	0.00531572	0.577526	0.560976	0.714286																							TCGA
HBA2	0.418753	0.220145	0.796536	0.00796915	0.322743	0.148417	0.701824	0.00432676	0.591463	0.609756	0.678571																							TCGA
HBB	0.477058	0.244299	0.93158	0.0301948	0.479836	0.231354	0.995195	0.0485063	0.571429	0.707317	0.535714																							TCGA
HCG27	0.455737	0.245826	0.844892	0.0125917	0.391568	0.206602	0.74213	0.0040507	0.638502	0.560976	0.821429																							TCGA
HEMGN	0.515161	0.277666	0.955791	0.0354351	0.477883	0.23624	0.966697	0.0399572	0.543554	0.536585	0.714286																							TCGA
HEY2	0.377222	0.198161	0.718086	0.00299524	0.309692	0.141598	0.677337	0.00332831	0.631533	0.609756	0.678571																							TCGA
HIST1H1B	0.488423	0.262317	0.909422	0.0238632	0.440538	0.218463	0.888361	0.0219771	0.601916	0.585366	0.642857																							TCGA
HIST1H2AG	0.353137	0.19037	0.655069	0.000960693	0.371749	0.192436	0.718146	0.00322465	0.743031	0.512195	0.892857																							TCGA
HIST1H2AJ	0.416211	0.217647	0.79593	0.00804969	0.390308	0.188111	0.809841	0.0115262	0.611934	0.682927	0.678571																							TCGA
HIST1H2BB	0.463637	0.246898	0.870638	0.0168095	0.46321	0.244897	0.876138	0.0179521	0.576655	0.634146	0.714286																							TCGA
HIST2H4A	0.474013	0.255062	0.880914	0.0182272	0.395582	0.197157	0.793708	0.00904769	0.668118	0.585366	0.75																							TCGA
HLA-E	0.502438	0.269291	0.937436	0.0305415	0.485866	0.254779	0.92655	0.0284094	0.578397	0.609756	0.678571																							TCGA
HNRPLL	0.472982	0.253388	0.882884	0.0187169	0.379209	0.187738	0.765957	0.00686583	0.583624	0.609756	0.678571																							TCGA
HS3ST3B1	0.364668	0.184993	0.718852	0.00357657	0.392793	0.195505	0.78917	0.00866222	0.669861	0.731707	0.678571																							TCGA
ICAM2	0.496212	0.258917	0.950987	0.0347393	0.484628	0.243969	0.962683	0.0385866	0.680314	0.682927	0.714286																							TCGA
ICAM5	0.495528	0.261392	0.939388	0.0314314	0.495704	0.253658	0.968714	0.0400776	0.587979	0.658537	0.642857																							TCGA
ICK	0.510951	0.275326	0.948223	0.0332964	0.414109	0.200465	0.85544	0.0172289	0.557491	0.512195	0.678571																							TCGA
IFFO1	0.510373	0.264094	0.986316	0.0453975	0.448289	0.219588	0.91518	0.0275681	0.64547	0.707317	0.642857																							TCGA
IGF1R	0.521301	0.275484	0.986464	0.0453013	0.460184	0.225802	0.937855	0.0326314	0.571429	0.658537	0.571429																							TCGA
IL10RB	0.469127	0.250425	0.878828	0.0181144	0.456065	0.224738	0.925504	0.0296775	0.668118	0.609756	0.75																							TCGA
IL23R	0.496391	0.267354	0.921641	0.026526	0.43482	0.211006	0.896033	0.0239744	0.634146	0.536585	0.714286																							TCGA
IL29	0.433311	0.224153	0.837636	0.0128898	0.312821	0.145047	0.674659	0.00304104	0.626307	0.707317	0.642857																							TCGA
INPP5K	0.51331	0.265015	0.994236	0.04803	0.475245	0.232884	0.969833	0.0409405	0.583624	0.707317	0.571429																							TCGA
IRF6	0.482743	0.245441	0.949477	0.0348425	0.42714	0.209841	0.869462	0.0189917	0.568815	0.731707	0.535714																							TCGA
IRS2	0.440075	0.236306	0.819557	0.00967646	0.384961	0.198671	0.745932	0.00467719	0.635889	0.585366	0.785714																							TCGA
ITGB5	0.378906	0.194467	0.738272	0.00435014	0.358441	0.174847	0.734811	0.00508985	0.630662	0.707317	0.678571																							TCGA
ITIH1	0.318234	0.155002	0.653365	0.00181083	0.215917	0.0961794	0.484721	0.000203097	0.65331	0.780488	0.607143																							TCGA
ITIH3	0.512654	0.270077	0.973109	0.0410202	0.425392	0.212975	0.84967	0.0154575	0.59277	0.658537	0.571429																							TCGA
KCNH3	0.418934	0.217889	0.805482	0.0090939	0.418296	0.212859	0.822006	0.0114508	0.696864	0.682927	0.678571																							TCGA
KCTD15	0.343995	0.173731	0.681123	0.00220047	0.306295	0.147099	0.637777	0.0015676	0.658537	0.731707	0.571429																							TCGA
KIAA1199	0.518248	0.270016	0.994683	0.0481559	0.430682	0.206976	0.896174	0.0242483	0.554878	0.682927	0.535714																							TCGA
KIAA1211	0.488051	0.248798	0.957376	0.0369176	0.456186	0.226932	0.91704	0.0275905	0.56446	0.731707	0.535714																							TCGA
KIAA1671	0.41296	0.222122	0.767758	0.00518601	0.276595	0.129264	0.591851	0.000928453	0.574913	0.560976	0.75																							TCGA
KIF5A	0.470345	0.243164	0.909775	0.0250337	0.46315	0.227751	0.941855	0.0335553	0.598868	0.707317	0.535714																							TCGA
KLF2	0.451794	0.226113	0.902725	0.0244657	0.331131	0.150858	0.726824	0.0058616	0.641115	0.756098	0.607143																							TCGA
KRT1	0.462914	0.231119	0.927182	0.029758	0.424333	0.202547	0.888969	0.023094	0.617596	0.756098	0.535714																							TCGA
L1CAM	0.489316	0.252993	0.946389	0.0336966	0.490772	0.25085	0.960167	0.0376473	0.670732	0.707317	0.642857																							TCGA
LAMB3	0.368846	0.195084	0.697379	0.00214751	0.383249	0.195421	0.751605	0.00525618	0.674216	0.585366	0.785714																							TCGA
LENG9	0.502016	0.270799	0.93065	0.0286566	0.412633	0.20372	0.835786	0.0139678	0.614111	0.536585	0.785714																							TCGA
LEPROT	0.487405	0.24815	0.957339	0.0369294	0.346755	0.164015	0.7331	0.0055582	0.612369	0.731707	0.607143																							TCGA
LGALS3	0.51104	0.267392	0.976701	0.0422246	0.475644	0.245889	0.920079	0.0272861	0.607143	0.658537	0.607143																							TCGA
LIN7A	0.349073	0.165124	0.737939	0.00585788	0.280668	0.12493	0.630547	0.00209334	0.693815	0.804878	0.607143																							TCGA
LIPN	0.362247	0.189137	0.6938	0.00219477	0.337998	0.169187	0.675243	0.00212547	0.645906	0.682927	0.714286																							TCGA
LOC100126784	0.470763	0.25034	0.88527	0.0193787	0.479006	0.244178	0.939671	0.032277	0.592334	0.634146	0.642857																							TCGA
LOC100128640	0.460924	0.247191	0.859462	0.0148356	0.385753	0.194083	0.766709	0.00656905	0.625	0.609756	0.678571																							TCGA
LOC100129726	0.499774	0.266555	0.937045	0.0305631	0.42609	0.21545	0.84267	0.0142078	0.612369	0.634146	0.678571																							TCGA
LOC100134229	0.495173	0.260549	0.941076	0.0319258	0.389392	0.190598	0.795528	0.0096669	0.586237	0.658537	0.607143																							TCGA
LOC100134368	0.384797	0.20592	0.71906	0.00275479	0.30246	0.148601	0.615622	0.000974247	0.671603	0.609756	0.785714																							TCGA
LOC100233209	0.438125	0.234083	0.820026	0.00986926	0.445678	0.225181	0.882086	0.0203318	0.584495	0.536585	0.75																							TCGA
LOC100302401	0.507403	0.262571	0.980526	0.0435419	0.489247	0.245599	0.974609	0.0420416	0.650697	0.707317	0.607143																							TCGA
LOC154822	0.420216	0.219345	0.805042	0.00895559	0.309296	0.148479	0.644294	0.00172417	0.612369	0.682927	0.571429																							TCGA
LOC256880	0.371183	0.184465	0.746901	0.00547039	0.359822	0.173594	0.74583	0.0059864	0.622822	0.756098	0.607143																							TCGA
LOC347376	0.473002	0.247288	0.90474	0.0236666	0.429122	0.216636	0.850027	0.015271	0.64547	0.682927	0.642857																							TCGA
LOC349114	0.46673	0.237438	0.917446	0.0271167	0.484638	0.239636	0.980126	0.043818	0.615854	0.731707	0.535714																							TCGA
LOC401093	0.488795	0.257935	0.92628	0.0281806	0.41327	0.210677	0.810681	0.0101554	0.567944	0.634146	0.607143																							TCGA
LOC494141	0.430027	0.227389	0.813246	0.00943618	0.438582	0.216581	0.888139	0.022051	0.602787	0.634146	0.678571																							TCGA
LOC645431	0.441714	0.225141	0.866621	0.0174878	0.402126	0.199997	0.808537	0.0105778	0.62108	0.731707	0.642857																							TCGA
LOC729799	0.454817	0.23492	0.880548	0.0194203	0.301023	0.137688	0.658116	0.0026272	0.655052	0.707317	0.607143																							TCGA
LRRC37B	0.414007	0.22166	0.773263	0.00566324	0.325072	0.163905	0.644714	0.00129833	0.646341	0.609756	0.714286																							TCGA
LRRC49	0.397007	0.208911	0.754458	0.00480121	0.283398	0.138151	0.581354	0.000582734	0.614983	0.658537	0.678571																							TCGA
LUZP6	0.523282	0.279679	0.979066	0.0427493	0.501722	0.263274	0.956133	0.0360549	0.527003	0.560976	0.607143																							TCGA
MAGI2	0.432838	0.227768	0.822541	0.010578	0.32886	0.155953	0.693469	0.00348251	0.576655	0.658537	0.607143																							TCGA
MAN2B2	0.401415	0.20024	0.804701	0.0101024	0.369482	0.171133	0.797723	0.0112299	0.610627	0.756098	0.571429																							TCGA
MAP4K4	0.457414	0.238912	0.875752	0.0182589	0.47942	0.232257	0.989609	0.0467881	0.581882	0.658537	0.571429																							TCGA
MAPRE3	0.40035	0.210116	0.762815	0.00538466	0.414836	0.214399	0.802656	0.00898209	0.65331	0.609756	0.714286																							TCGA
MARCKSL1	0.475466	0.242207	0.933367	0.0307466	0.394939	0.190509	0.818737	0.0125025	0.618467	0.731707	0.535714																							TCGA
MAST1	0.432482	0.23308	0.802473	0.0078679	0.420341	0.21651	0.816068	0.0104538	0.606272	0.536585	0.75																							TCGA
MBOAT1	0.392775	0.19207	0.80321	0.0104566	0.176876	0.067722	0.461962	0.000405314	0.617596	0.780488	0.571429																							TCGA
MEG3	0.503535	0.25987	0.97567	0.0420579	0.477488	0.236138	0.965518	0.0396247	0.638502	0.707317	0.607143																							TCGA
MEIS3P1	0.499288	0.261107	0.954735	0.0357276	0.473794	0.240234	0.934424	0.0311073	0.591028	0.585366	0.642857																							TCGA
MFSD7	0.422659	0.218637	0.817067	0.0104461	0.408273	0.205498	0.811136	0.0105405	0.635889	0.707317	0.678571																							TCGA
MGC12916	0.291963	0.153418	0.555622	0.000176851	0.228082	0.112411	0.46278	4.23397e-05	0.713415	0.658537	0.821429																							TCGA
MICA	0.533769	0.288535	0.987435	0.045473	0.411485	0.21303	0.794814	0.00820163	0.570557	0.536585	0.75																							TCGA
MIDN	0.471159	0.239205	0.928037	0.0295629	0.434527	0.206333	0.915092	0.0282734	0.601045	0.731707	0.571429																							TCGA
MKRN1	0.377264	0.186277	0.764068	0.00678271	0.348962	0.16425	0.741396	0.00617759	0.574042	0.756098	0.607143																							TCGA
MRGPRE	0.40825	0.219378	0.759733	0.00469693	0.332386	0.166727	0.662645	0.0017541	0.605401	0.585366	0.75																							TCGA
MSLN	0.379139	0.204559	0.702716	0.00206592	0.334423	0.168225	0.664818	0.00178124	0.700348	0.560976	0.821429																							TCGA
MSLNL	0.463898	0.248358	0.866499	0.0159755	0.435421	0.228667	0.829117	0.0113985	0.587544	0.609756	0.607143																							TCGA
MX2	0.485703	0.241724	0.975934	0.0425209	0.400057	0.183887	0.870347	0.0208818	0.656794	0.756098	0.535714																							TCGA
MXD1	0.474194	0.252628	0.890085	0.0202123	0.351788	0.178119	0.694787	0.00262397	0.649826	0.634146	0.714286																							TCGA
MYB	0.463522	0.248936	0.863085	0.0153426	0.434136	0.212928	0.885155	0.0216994	0.648084	0.585366	0.714286																							TCGA
MYO16	0.486939	0.24825	0.955122	0.0363004	0.447648	0.218195	0.918392	0.0283685	0.624129	0.731707	0.535714																							TCGA
NAA38	0.422584	0.22154	0.806071	0.008942	0.436757	0.22649	0.84223	0.0134195	0.629791	0.658537	0.607143																							TCGA
NAP1L2	0.532303	0.286419	0.989272	0.046144	0.417527	0.195654	0.891006	0.023923	0.558362	0.585366	0.607143																							TCGA
NCRNA00086	0.428982	0.221207	0.831914	0.0122609	0.34812	0.166745	0.726783	0.00495867	0.622822	0.707317	0.607143																							TCGA
NEBL	0.317956	0.163977	0.616528	0.000695152	0.232544	0.104993	0.515052	0.000324003	0.668118	0.682927	0.678571																							TCGA
NUMB	0.477464	0.254484	0.895818	0.021299	0.450276	0.237283	0.85446	0.0146391	0.658537	0.536585	0.75																							TCGA
NUPR1	0.465351	0.243325	0.889971	0.0207601	0.469917	0.23603	0.935568	0.0315922	0.609756	0.658537	0.607143																							TCGA
OR2L2	0.492319	0.259837	0.93281	0.0297595	0.329408	0.153161	0.708467	0.0044825	0.561847	0.658537	0.607143																							TCGA
OS9	0.415212	0.197561	0.87265	0.020372	0.366397	0.164696	0.815116	0.0138536	0.644599	0.804878	0.535714																							TCGA
OSBP2	0.407214	0.208592	0.794963	0.00848211	0.367581	0.171394	0.788338	0.0101434	0.563589	0.682927	0.607143																							TCGA
OSBPL2	0.422464	0.210931	0.846133	0.0150394	0.293382	0.127983	0.672534	0.00376488	0.554007	0.756098	0.535714																							TCGA
PBLD	0.455793	0.232327	0.894203	0.0223016	0.450035	0.223622	0.905685	0.0252479	0.668118	0.731707	0.607143																							TCGA
PCDHGB5	0.454509	0.24424	0.845803	0.0128298	0.445274	0.230145	0.861494	0.016274	0.578397	0.560976	0.714286																							TCGA
PCDHGB6	0.50976	0.269565	0.963981	0.0381897	0.474471	0.242366	0.928856	0.0296081	0.651568	0.658537	0.607143																							TCGA
PCDHGB7	0.405379	0.192863	0.852069	0.0172027	0.317245	0.141094	0.713318	0.00548369	0.619338	0.804878	0.571429																							TCGA
PDK3	0.463238	0.237924	0.901925	0.0235982	0.355821	0.163573	0.77402	0.00916139	0.565331	0.707317	0.535714																							TCGA
PDXDC2	0.534888	0.288347	0.992226	0.0471755	0.363919	0.183843	0.720379	0.00371553	0.593206	0.585366	0.678571																							TCGA
PELI2	0.51754	0.277287	0.965959	0.0385704	0.410099	0.203449	0.82665	0.0126936	0.606272	0.609756	0.642857																							TCGA
PFKFB4	0.469359	0.241675	0.911545	0.0255205	0.491188	0.248844	0.969548	0.0404523	0.629791	0.707317	0.571429																							TCGA
PHF3	0.466265	0.251461	0.864559	0.0154386	0.328594	0.151779	0.711386	0.00474149	0.555749	0.560976	0.642857																							TCGA
PIGZ	0.473955	0.236961	0.947974	0.0347701	0.470022	0.229203	0.963865	0.0393597	0.61324	0.756098	0.607143																							TCGA
PLCL1	0.273918	0.120043	0.625038	0.00209492	0.265402	0.112823	0.624328	0.00237127	0.676829	0.853659	0.535714																							TCGA
PLEKHA8	0.473614	0.255972	0.876306	0.0172871	0.357246	0.18489	0.690273	0.00219167	0.633275	0.536585	0.785714																							TCGA
PLXDC2	0.448797	0.21969	0.916831	0.0279346	0.389856	0.182663	0.832067	0.0148819	0.61324	0.780488	0.535714																							TCGA
PPM1E	0.476248	0.243693	0.930727	0.0300096	0.411108	0.201847	0.837319	0.0143189	0.589721	0.682927	0.535714																							TCGA
PQBP1	0.491283	0.263342	0.916523	0.0254867	0.516621	0.267962	0.996026	0.0486263	0.608014	0.609756	0.75																							TCGA
PRDM4	0.475833	0.257535	0.87917	0.0177355	0.491995	0.26134	0.926222	0.0279917	0.58101	0.512195	0.75																							TCGA
PRELID2	0.486227	0.260025	0.909209	0.0239446	0.510123	0.263205	0.988683	0.0461875	0.592334	0.609756	0.642857																							TCGA
PRKCA	0.375723	0.190044	0.742813	0.00487927	0.352134	0.170094	0.728996	0.00493336	0.65331	0.731707	0.642857																							TCGA
PROX2	0.512436	0.274729	0.955818	0.03555	0.48913	0.251162	0.952564	0.0354772	0.560976	0.512195	0.678571																							TCGA
PRRT2	0.503419	0.258797	0.979262	0.043208	0.36296	0.169978	0.775042	0.00883546	0.618467	0.707317	0.607143																							TCGA
PSEN1	0.497621	0.264289	0.936953	0.0306437	0.405385	0.194974	0.842865	0.0156187	0.58101	0.634146	0.607143																							TCGA
PTGER3	0.514485	0.271281	0.975721	0.0418273	0.418431	0.205304	0.852805	0.0164732	0.544861	0.634146	0.642857																							TCGA
PTGS1	0.418	0.199227	0.877008	0.0210505	0.387187	0.180598	0.830093	0.0147466	0.587108	0.804878	0.535714																							TCGA
RAB19	0.507764	0.27198	0.947954	0.0333562	0.457519	0.213074	0.982401	0.0449093	0.579704	0.609756	0.607143																							TCGA
RAP1GAP	0.374832	0.196877	0.713642	0.00281831	0.361138	0.177377	0.735271	0.00498969	0.635889	0.585366	0.785714																							TCGA
RASAL2	0.463737	0.248536	0.865276	0.015749	0.367942	0.181018	0.747888	0.00573323	0.640244	0.609756	0.678571																							TCGA
RBM6	0.47204	0.247238	0.901245	0.0229007	0.339947	0.168007	0.687855	0.00269513	0.689024	0.682927	0.678571																							TCGA
RBP2	0.514622	0.276845	0.956621	0.0357144	0.488061	0.256399	0.929036	0.0289559	0.590157	0.585366	0.642857																							TCGA
RDH5	0.513881	0.276796	0.954038	0.0349433	0.443448	0.228731	0.859727	0.0160657	0.66899	0.536585	0.857143																							TCGA
RFFL	0.388672	0.2062	0.732619	0.0034783	0.386054	0.198333	0.751452	0.00509679	0.591463	0.536585	0.714286																							TCGA
RFPL1	0.450124	0.241862	0.837716	0.0117789	0.482367	0.239305	0.972306	0.0415008	0.695122	0.585366	0.785714																							TCGA
RHOB	0.467432	0.232843	0.938372	0.0324469	0.42463	0.209271	0.861614	0.0176663	0.674216	0.756098	0.535714																							TCGA
RICTOR	0.524471	0.283747	0.969417	0.039488	0.362332	0.179124	0.732923	0.0047367	0.544425	0.512195	0.75																							TCGA
RNF146	0.473929	0.251417	0.89337	0.0209676	0.441074	0.21901	0.888296	0.0219303	0.602787	0.634146	0.642857																							TCGA
RNF150	0.520119	0.279834	0.966731	0.0387389	0.458202	0.228786	0.917668	0.027635	0.56838	0.512195	0.678571																							TCGA
RTN2	0.527304	0.279024	0.996508	0.0487539	0.486104	0.240352	0.983128	0.0447161	0.643728	0.658537	0.678571																							TCGA
RUNDC3A	0.528526	0.281766	0.991388	0.0469318	0.490293	0.245106	0.98075	0.0439137	0.580139	0.585366	0.642857																							TCGA
SAMD9L	0.494998	0.251851	0.972889	0.0413814	0.321294	0.153132	0.674126	0.00267405	0.611498	0.731707	0.571429																							TCGA
SC65	0.505346	0.271827	0.939477	0.0309822	0.345294	0.150925	0.789979	0.0117933	0.576655	0.560976	0.678571																							TCGA
SCUBE1	0.538117	0.289711	0.999514	0.0498202	0.48442	0.247621	0.947671	0.0342644	0.598432	0.512195	0.714286																							TCGA
SDC4	0.412989	0.212873	0.80123	0.00891353	0.414976	0.206262	0.834883	0.0136661	0.605401	0.707317	0.607143																							TCGA
SDCBP	0.534852	0.289005	0.989834	0.0463162	0.4785	0.230399	0.993765	0.0480712	0.557491	0.536585	0.714286																							TCGA
SEC16B	0.486896	0.260937	0.908526	0.0237349	0.369388	0.17943	0.760452	0.00686591	0.67378	0.609756	0.714286																							TCGA
SERINC3	0.520729	0.272791	0.994016	0.0479108	0.448454	0.207155	0.970826	0.0418409	0.584495	0.682927	0.571429																							TCGA
SGPP1	0.448314	0.236622	0.849396	0.0138704	0.345374	0.158782	0.751239	0.00733186	0.615854	0.658537	0.642857																							TCGA
SHISA2	0.440054	0.225182	0.859959	0.0163362	0.479296	0.240008	0.957155	0.0371551	0.594948	0.658537	0.571429																							TCGA
SIRPB2	0.466492	0.241007	0.902938	0.0236371	0.439069	0.216793	0.889246	0.0222563	0.573171	0.707317	0.607143																							TCGA
SLC14A1	0.362042	0.194037	0.675514	0.00140964	0.349154	0.183652	0.663803	0.00132721	0.664634	0.609756	0.821429																							TCGA
SLC16A11	0.448094	0.232384	0.864035	0.0165663	0.396017	0.191493	0.818982	0.0124677	0.635017	0.682927	0.642857																							TCGA
SLC22A15	0.457189	0.240192	0.870227	0.0171615	0.438707	0.223734	0.860236	0.0164776	0.614111	0.658537	0.642857																							TCGA
SLC2A4	0.430367	0.231053	0.801616	0.0078897	0.443842	0.218225	0.902718	0.0249283	0.583624	0.560976	0.714286																							TCGA
SLC35D3	0.414425	0.202059	0.849991	0.0162423	0.405897	0.194533	0.846916	0.0162731	0.619338	0.780488	0.535714																							TCGA
SLC9A3	0.454078	0.24515	0.841065	0.012062	0.409961	0.216945	0.774704	0.0060304	0.632404	0.560976	0.714286																							TCGA
SMAD7	0.438906	0.221687	0.868968	0.0181281	0.32061	0.148569	0.69187	0.00374843	0.608014	0.731707	0.535714																							TCGA
SMAP2	0.465865	0.236676	0.916993	0.0270524	0.478739	0.229227	0.999844	0.0499515	0.554878	0.731707	0.571429																							TCGA
SMTNL1	0.42464	0.229592	0.785389	0.00633473	0.231307	0.109333	0.489356	0.00012855	0.639373	0.512195	0.821429																							TCGA
SNAP29	0.514979	0.269816	0.982904	0.0441936	0.494692	0.252907	0.967629	0.0397733	0.601045	0.682927	0.642857																							TCGA
SNORA4	0.283055	0.133953	0.598121	0.00094499	0.247272	0.112844	0.541838	0.000481273	0.735192	0.804878	0.642857																							TCGA
SNORA53	0.479504	0.248025	0.92702	0.0288691	0.34078	0.163048	0.712251	0.00420816	0.597561	0.707317	0.571429																							TCGA
SOX6	0.442556	0.226421	0.865008	0.0171222	0.44231	0.209431	0.934139	0.0324701	0.581446	0.707317	0.535714																							TCGA
SP7	0.46616	0.249134	0.872243	0.0169609	0.375956	0.186693	0.757089	0.00616055	0.510453	0.609756	0.607143																							TCGA
SPAG17	0.525597	0.282887	0.976544	0.0418448	0.420846	0.210198	0.842593	0.0145452	0.56446	0.536585	0.714286																							TCGA
SPDYE3	0.53692	0.289635	0.995334	0.048289	0.469672	0.236175	0.934021	0.031196	0.533972	0.512195	0.678571																							TCGA
SPIN3	0.295357	0.148972	0.585586	0.000478655	0.226094	0.108632	0.470568	7.01963e-05	0.728223	0.731707	0.714286																							TCGA
SPINT1	0.456597	0.235439	0.885501	0.020352	0.44132	0.220509	0.883243	0.0208505	0.655052	0.707317	0.607143																							TCGA
SPR	0.438332	0.213949	0.898043	0.0242072	0.390363	0.1745	0.873256	0.0220286	0.671603	0.780488	0.571429																							TCGA
SQSTM1	0.478307	0.247028	0.926117	0.0286959	0.43875	0.212255	0.906933	0.0261729	0.634146	0.707317	0.642857																							TCGA
ST8SIA1	0.381221	0.193694	0.750302	0.00524577	0.381055	0.191518	0.758171	0.00598359	0.606272	0.682927	0.571429																							TCGA
STAM	0.34795	0.181748	0.666139	0.00144244	0.225554	0.106136	0.479333	0.000107995	0.614983	0.682927	0.678571																							TCGA
STAT3	0.435219	0.220957	0.857253	0.0161597	0.360975	0.173547	0.750825	0.00639282	0.626307	0.731707	0.571429																							TCGA
STAT5B	0.482874	0.26097	0.893466	0.0204082	0.43067	0.219001	0.846919	0.0146263	0.625436	0.536585	0.75																							TCGA
STK3	0.499127	0.253491	0.982788	0.0444112	0.341481	0.155921	0.747872	0.00722454	0.557491	0.731707	0.535714																							TCGA
STK32C	0.417211	0.212652	0.818544	0.0110134	0.362088	0.179109	0.732	0.00467454	0.730836	0.731707	0.75																							TCGA
STX5	0.421911	0.214393	0.830295	0.012476	0.390843	0.185167	0.824976	0.0137109	0.619338	0.731707	0.607143																							TCGA
SUZ12P	0.455044	0.23953	0.864463	0.0161811	0.425839	0.221855	0.817377	0.0102844	0.595819	0.634146	0.607143																							TCGA
SYCE1	0.37406	0.195915	0.714191	0.00288193	0.367722	0.188921	0.715746	0.00323836	0.638066	0.658537	0.642857																							TCGA
SYNGR4	0.473009	0.25004	0.894806	0.0213528	0.459277	0.232146	0.908632	0.0254039	0.666376	0.658537	0.678571																							TCGA
TAS2R40	0.419498	0.226153	0.77814	0.00585634	0.360668	0.181499	0.716706	0.00360681	0.633711	0.512195	0.821429																							TCGA
TBX1	0.519255	0.274634	0.981766	0.0437383	0.486298	0.247049	0.957242	0.0369396	0.603659	0.658537	0.607143																							TCGA
TCAM1P	0.507489	0.265769	0.969057	0.0398593	0.470383	0.238158	0.929047	0.0298633	0.599303	0.682927	0.607143																							TCGA
TCEA3	0.528163	0.284687	0.979869	0.0429231	0.494906	0.250129	0.979221	0.0433549	0.626307	0.585366	0.714286																							TCGA
TCHH	0.439982	0.231863	0.834908	0.012004	0.47652	0.241759	0.939246	0.0322739	0.533972	0.634146	0.607143																							TCGA
TDRD10	0.473798	0.231801	0.968436	0.0405704	0.463374	0.22038	0.974299	0.042496	0.610627	0.780488	0.535714																							TCGA
TDRD9	0.455487	0.242406	0.855873	0.0145428	0.397344	0.197168	0.800748	0.00983782	0.615418	0.634146	0.678571																							TCGA
TGFB1I1	0.347961	0.154018	0.786122	0.0111277	0.351471	0.152284	0.811192	0.0142729	0.656794	0.853659	0.535714																							TCGA
THAP10	0.339968	0.175773	0.657542	0.00134771	0.319984	0.158156	0.647399	0.0015283	0.641551	0.536585	0.75																							TCGA
THNSL2	0.293848	0.1431	0.603401	0.000849784	0.27194	0.130311	0.5675	0.000521828	0.702091	0.780488	0.678571																							TCGA
TM6SF1	0.342449	0.181339	0.646696	0.000954075	0.279557	0.139616	0.559765	0.000320783	0.674216	0.609756	0.714286																							TCGA
TMEM159	0.33158	0.177	0.62116	0.000567432	0.210224	0.0996371	0.443553	4.24071e-05	0.689024	0.609756	0.821429																							TCGA
TMEM176B	0.464816	0.250857	0.861264	0.0149087	0.454359	0.240815	0.857265	0.0148742	0.652439	0.536585	0.785714																							TCGA
TMEM20	0.509867	0.275081	0.945047	0.0323965	0.386543	0.190059	0.786152	0.00868412	0.607143	0.536585	0.75																							TCGA
TMEM30B	0.486202	0.25448	0.928923	0.029023	0.477778	0.23642	0.965535	0.0396216	0.585366	0.682927	0.607143																							TCGA
TMEM56	0.418966	0.222673	0.788297	0.00698449	0.360823	0.16475	0.790249	0.0108186	0.570557	0.512195	0.75																							TCGA
TMPRSS3	0.471428	0.254264	0.874067	0.0169746	0.438341	0.229778	0.83621	0.0123226	0.617596	0.512195	0.785714																							TCGA
TNFRSF9	0.440806	0.232014	0.837494	0.0123657	0.393722	0.19849	0.780981	0.00764456	0.602352	0.658537	0.678571																							TCGA
TOB1	0.448333	0.240055	0.837321	0.0118347	0.414497	0.212664	0.807883	0.00969499	0.688153	0.609756	0.75																							TCGA
TOM1	0.474491	0.245521	0.916994	0.0265724	0.44219	0.21515	0.908817	0.0264127	0.620209	0.707317	0.642857																							TCGA
TRANK1	0.512723	0.27482	0.95657	0.0357716	0.404091	0.209157	0.780704	0.00700224	0.578397	0.609756	0.642857																							TCGA
TRAT1	0.434907	0.234375	0.807017	0.00829732	0.403843	0.20499	0.795598	0.00876947	0.574913	0.560976	0.714286																							TCGA
TRIM21	0.504653	0.261323	0.974557	0.0416784	0.501257	0.252043	0.996888	0.0489702	0.602787	0.682927	0.607143																							TCGA
TRIM29	0.468459	0.246819	0.889128	0.0203735	0.424208	0.21252	0.846753	0.0150297	0.580139	0.634146	0.642857																							TCGA
TRPA1	0.472012	0.243913	0.91342	0.0258261	0.339449	0.162322	0.709859	0.00409972	0.64939	0.707317	0.678571																							TCGA
TRPV4	0.434341	0.227711	0.828472	0.0113707	0.416309	0.209055	0.829031	0.0126505	0.604094	0.512195	0.785714																							TCGA
TRPV5	0.350689	0.181095	0.679107	0.00188604	0.336917	0.165675	0.685157	0.00266444	0.5723	0.512195	0.714286																							TCGA
TSHZ3	0.43406	0.233618	0.806479	0.00828021	0.442859	0.223874	0.876045	0.0192739	0.589721	0.536585	0.75																							TCGA
TSPYL3	0.525941	0.278023	0.994929	0.0482008	0.475166	0.242503	0.93105	0.0301487	0.58101	0.658537	0.642857																							TCGA
UBAC1	0.392745	0.1866	0.826629	0.0138391	0.389811	0.179091	0.848466	0.0175936	0.62892	0.804878	0.535714																							TCGA
UBXN1	0.418143	0.199374	0.876961	0.0210323	0.414384	0.191306	0.897587	0.0254867	0.675087	0.804878	0.607143																							TCGA
UFC1	0.474365	0.250122	0.89965	0.0223833	0.450859	0.227717	0.892657	0.0222662	0.599303	0.658537	0.607143																							TCGA
USP12	0.501317	0.26977	0.931603	0.0289583	0.495095	0.259641	0.944072	0.0327833	0.609756	0.560976	0.678571																							TCGA
VPS37D	0.498272	0.263875	0.940882	0.0317255	0.489801	0.249345	0.962142	0.0382657	0.557491	0.634146	0.607143																							TCGA
VSX1	0.433723	0.206922	0.909115	0.0269452	0.414599	0.191506	0.897583	0.0254738	0.650261	0.804878	0.535714																							TCGA
WASH7P	0.488598	0.244167	0.977725	0.0430103	0.445743	0.214219	0.927495	0.0306728	0.659408	0.756098	0.535714																							TCGA
WDFY3	0.43786	0.235477	0.814183	0.00906694	0.407752	0.210839	0.788575	0.00768056	0.620209	0.512195	0.75																							TCGA
YPEL4	0.468374	0.249277	0.880045	0.0184204	0.478	0.233952	0.976628	0.042884	0.582753	0.512195	0.785714																							TCGA
ZC3H12D	0.478552	0.239544	0.956032	0.0368599	0.475529	0.233807	0.967158	0.0401544	0.614983	0.756098	0.607143																							TCGA
ZCCHC12	0.395089	0.213313	0.731766	0.00314655	0.268988	0.127513	0.567428	0.000565156	0.714286	0.560976	0.821429																							TCGA
ZFAND5	0.492044	0.26229	0.923051	0.0271455	0.458952	0.241037	0.873876	0.017775	0.599303	0.634146	0.607143																							TCGA
ZFP36L1	0.499273	0.26826	0.929224	0.0284107	0.45753	0.231287	0.905082	0.0246722	0.584495	0.560976	0.714286																							TCGA
ZMYM2	0.490296	0.253436	0.948522	0.0342652	0.400887	0.196341	0.818525	0.01208	0.567073	0.707317	0.535714																							TCGA
ZNF19	0.526673	0.284491	0.975021	0.041304	0.478125	0.248443	0.920147	0.0271663	0.575784	0.536585	0.75																							TCGA
ZNF233	0.403565	0.209857	0.776073	0.00653207	0.32638	0.162778	0.654415	0.00160742	0.581882	0.682927	0.607143																							TCGA
ZNF3	0.515641	0.269716	0.985799	0.0451534	0.416403	0.211921	0.818192	0.0110149	0.600174	0.682927	0.571429																							TCGA
ZNF488	0.478894	0.250058	0.917146	0.0263617	0.424189	0.203926	0.88236	0.02174	0.529617	0.682927	0.571429																							TCGA
ZNF630	0.440709	0.210188	0.92405	0.0300775	0.354305	0.161367	0.777927	0.00971577	0.618467	0.804878	0.535714																							TCGA
ZNF815	0.434561	0.223267	0.845818	0.0141759	0.386192	0.195257	0.763838	0.00625406	0.594077	0.707317	0.535714																							TCGA
ZNF853	0.430981	0.225428	0.823967	0.0109105	0.30716	0.149544	0.630897	0.00130797	0.587108	0.682927	0.571429																							TCGA
ZNHIT3	0.449125	0.227147	0.888028	0.0213697	0.430067	0.210373	0.879188	0.0207291	0.599303	0.731707	0.571429																							TCGA
ZNRF2	0.4523	0.243862	0.838896	0.011825	0.338071	0.173632	0.658242	0.00142253	0.574042	0.560976	0.75																							TCGA
AAAS																							0.591217	0.367707	0.950588	0.0300747	0.476859	0.288879	0.787163	0.0037818	0.574524	0.671053	0.534483	HOVON
AAR2																							0.573535	0.357686	0.91964	0.0210154	0.594092	0.369749	0.954553	0.0313812	0.56976	0.657895	0.534483	HOVON
ADAM10																							0.604084	0.384867	0.948165	0.0284248	0.630772	0.397963	0.999775	0.0498881	0.585526	0.526316	0.672414	HOVON
ADCY9																							0.5058	0.31758	0.805572	0.00409893	0.531503	0.330062	0.855884	0.00931789	0.618421	0.631579	0.655172	HOVON
ADIPOR1																							0.589558	0.368282	0.943785	0.0277384	0.521061	0.320953	0.845933	0.0083715	0.549229	0.657895	0.551724	HOVON
ADPGK																							0.487016	0.309434	0.76651	0.00187688	0.50714	0.315594	0.814942	0.00502316	0.64814	0.539474	0.775862	HOVON
ADRM1																							0.488554	0.309861	0.770297	0.00204679	0.580074	0.360753	0.932733	0.0246195	0.627495	0.513158	0.775862	HOVON
AGA																							0.47358	0.301241	0.744513	0.00120332	0.467253	0.290343	0.751958	0.00172295	0.621143	0.539474	0.775862	HOVON
ALAS1																							0.541487	0.344713	0.850588	0.00776114	0.578004	0.359991	0.928047	0.0232648	0.593693	0.513158	0.724138	HOVON
AMFR																							0.578214	0.365475	0.914784	0.0192581	0.563908	0.353174	0.900381	0.0164174	0.555581	0.605263	0.603448	HOVON
ANKS1A																							0.455609	0.273125	0.760018	0.00260356	0.428804	0.250327	0.734531	0.00204619	0.660504	0.75	0.551724	HOVON
ANP32E																							0.523476	0.333086	0.822693	0.00501448	0.548251	0.34532	0.870437	0.010825	0.617514	0.539474	0.741379	HOVON
ANTXR2																							0.530441	0.334812	0.840375	0.00691897	0.562388	0.351435	0.899969	0.0164257	0.585299	0.605263	0.637931	HOVON
ANXA7																							0.589941	0.363314	0.957934	0.0328653	0.47231	0.281395	0.792752	0.00452662	0.615699	0.697368	0.517241	HOVON
AOAH																							0.543489	0.346098	0.85346	0.00809337	0.571356	0.360473	0.905609	0.0172253	0.597777	0.539474	0.724138	HOVON
APIP																							0.557371	0.349023	0.890092	0.0143861	0.515802	0.319754	0.83205	0.00665574	0.591878	0.644737	0.586207	HOVON
APOA1BP																							0.509545	0.319357	0.812995	0.00467714	0.422905	0.260329	0.687011	0.00050819	0.594374	0.644737	0.62069	HOVON
APOBEC3F /// APOBEC3G																							0.547174	0.343994	0.870361	0.0108877	0.46088	0.287078	0.739906	0.00134052	0.618648	0.631579	0.603448	HOVON
APOBEC3G																							0.619648	0.392793	0.977523	0.0396186	0.531423	0.332051	0.850504	0.00841798	0.568739	0.578947	0.586207	HOVON
ARFGEF1																							0.525459	0.334028	0.826599	0.00537223	0.612048	0.384491	0.974282	0.0384704	0.567604	0.526316	0.706897	HOVON
ARHGAP12																							0.536375	0.341574	0.842272	0.00682036	0.497119	0.312454	0.790925	0.00317847	0.607191	0.539474	0.706897	HOVON
ARHGAP26																							0.512458	0.325681	0.806351	0.00384511	0.536068	0.337579	0.851264	0.00823108	0.578947	0.565789	0.689655	HOVON
ARHGDIB																							0.486082	0.302052	0.782236	0.00296149	0.477143	0.29311	0.776723	0.00291752	0.596416	0.671053	0.568966	HOVON
ARL4A																							0.539644	0.343037	0.848934	0.00762045	0.617613	0.38447	0.992133	0.046303	0.646779	0.513158	0.758621	HOVON
ARNT																							0.560127	0.356385	0.880347	0.0119921	0.584294	0.370795	0.920724	0.0205613	0.605263	0.552632	0.689655	HOVON
ARPC1A																							0.597872	0.374969	0.953279	0.0306972	0.580651	0.362249	0.930728	0.0239345	0.582577	0.644737	0.568966	HOVON
ATF1																							0.527433	0.335186	0.829944	0.0056777	0.523734	0.331154	0.828306	0.00568564	0.599819	0.565789	0.689655	HOVON
ATP2B1																							0.575598	0.366491	0.904014	0.0164813	0.596827	0.376903	0.945078	0.0277477	0.566016	0.513158	0.706897	HOVON
ATP5G3																							0.597772	0.37913	0.942502	0.0267693	0.614403	0.3808	0.991308	0.0459633	0.566016	0.578947	0.62069	HOVON
ATP5H																							0.555256	0.348405	0.884915	0.0133563	0.562278	0.348588	0.906963	0.0182608	0.593466	0.631579	0.62069	HOVON
ATP6AP2																							0.525409	0.332064	0.831329	0.00597718	0.511936	0.317517	0.825399	0.00600843	0.608666	0.605263	0.655172	HOVON
ATP6V0B																							0.544336	0.332571	0.89094	0.0155494	0.589406	0.35664	0.974089	0.0391712	0.615585	0.710526	0.534483	HOVON
AVEN																							0.494168	0.313909	0.777939	0.00233021	0.517852	0.323805	0.828187	0.00601688	0.631806	0.526316	0.724138	HOVON
BAZ1A																							0.463873	0.290059	0.741842	0.00134357	0.510512	0.31221	0.834766	0.00736634	0.675136	0.644737	0.672414	HOVON
BOLA2 /// BOLA2B																							0.606706	0.385215	0.955551	0.0310723	0.59847	0.375183	0.954646	0.0311792	0.620576	0.565789	0.655172	HOVON
BRCA2																							0.508687	0.319511	0.80987	0.00438914	0.574381	0.350245	0.94195	0.0280261	0.606624	0.631579	0.655172	HOVON
BRK1																							0.536517	0.341431	0.843069	0.00692848	0.466233	0.294021	0.739311	0.00117866	0.609914	0.539474	0.689655	HOVON
BTBD10																							0.427883	0.251781	0.727157	0.00170358	0.40975	0.240276	0.698761	0.00105223	0.646552	0.776316	0.517241	HOVON
C11orf73																							0.410067	0.260191	0.646277	0.000122663	0.362186	0.226156	0.580038	2.37072e-05	0.651089	0.565789	0.775862	HOVON
C12orf10																							0.508412	0.322547	0.801382	0.00357224	0.518689	0.323796	0.830887	0.00632226	0.600953	0.565789	0.655172	HOVON
C15orf61																							0.583102	0.363828	0.934527	0.0250042	0.597444	0.369257	0.966642	0.0358908	0.597436	0.657895	0.568966	HOVON
C16orf54																							0.499822	0.309143	0.80811	0.00466761	0.45677	0.278938	0.747974	0.00184581	0.653017	0.684211	0.603448	HOVON
C16orf72																							0.613963	0.389813	0.967005	0.0353154	0.552713	0.347819	0.878305	0.0121045	0.556488	0.578947	0.603448	HOVON
C1orf186 /// LOC101929219																							0.462418	0.282908	0.75583	0.00209359	0.511336	0.309189	0.845646	0.00897145	0.624206	0.710526	0.586207	HOVON
C20orf202																							0.568147	0.345732	0.933645	0.0256891	0.525475	0.316748	0.871747	0.0127237	0.60118	0.723684	0.517241	HOVON
C20orf24 /// TGIF2-C20orf24																							0.587951	0.367247	0.941289	0.0269699	0.593845	0.363426	0.970353	0.0375176	0.611162	0.657895	0.551724	HOVON
C2CD2L																							0.516969	0.32662	0.818251	0.00486056	0.551936	0.34311	0.88786	0.0142717	0.573276	0.605263	0.655172	HOVON
C2orf69																							0.615109	0.391868	0.965529	0.0346476	0.57812	0.359081	0.930772	0.0241198	0.566243	0.513158	0.724138	HOVON
C2orf76																							0.552626	0.351191	0.8696	0.0103467	0.543782	0.341043	0.867043	0.0104878	0.592446	0.552632	0.637931	HOVON
C3orf58																							0.481014	0.305498	0.757369	0.00157862	0.480737	0.29892	0.773142	0.00251698	0.610368	0.565789	0.724138	HOVON
C7orf73 /// LOC101930655																							0.634506	0.404593	0.995069	0.0475358	0.493938	0.302608	0.806239	0.00478001	0.549456	0.513158	0.689655	HOVON
C9orf69																							0.529797	0.337602	0.831407	0.00572689	0.529321	0.330712	0.847205	0.00802746	0.671847	0.526316	0.758621	HOVON
CANX																							0.490062	0.310782	0.772762	0.00214542	0.545608	0.339313	0.877328	0.012419	0.598684	0.565789	0.689655	HOVON
CARD16 /// CASP1																							0.576036	0.367065	0.903975	0.0164378	0.503441	0.312163	0.811926	0.0048875	0.635662	0.526316	0.724138	HOVON
CARD6																							0.477421	0.288518	0.790005	0.00401128	0.509169	0.303063	0.855443	0.0107791	0.677405	0.736842	0.586207	HOVON
CASP1																							0.599747	0.380771	0.944654	0.0274123	0.548409	0.345357	0.870844	0.0108938	0.642922	0.578947	0.672414	HOVON
CATSPER1																							0.470763	0.279677	0.792405	0.00457153	0.439438	0.259656	0.743696	0.00219072	0.643376	0.763158	0.517241	HOVON
CCBL1																							0.572538	0.363172	0.902601	0.0163419	0.576645	0.362777	0.916593	0.0198965	0.61706	0.578947	0.672414	HOVON
CCDC53																							0.477108	0.29208	0.779349	0.00311984	0.458878	0.278159	0.757009	0.00228914	0.606057	0.710526	0.568966	HOVON
CCL23																							0.591431	0.376968	0.927907	0.0222789	0.55211	0.350252	0.870303	0.0105207	0.605036	0.513158	0.689655	HOVON
CCNH																							0.492138	0.309797	0.781801	0.00267911	0.578046	0.358517	0.931999	0.0245176	0.63657	0.618421	0.62069	HOVON
CCNYL1																							0.596981	0.371449	0.959449	0.033092	0.499016	0.306008	0.813758	0.00533695	0.572142	0.671053	0.551724	HOVON
CCPG1																							0.544413	0.346781	0.854676	0.0082327	0.57669	0.36406	0.913506	0.0190051	0.636797	0.513158	0.758621	HOVON
CCPG1 /// DYX1C1-CCPG1																							0.61123	0.380324	0.982327	0.0419895	0.556193	0.343013	0.901862	0.0173683	0.622958	0.671053	0.586207	HOVON
CCZ1 /// CCZ1B																							0.464423	0.278105	0.775566	0.00337441	0.471125	0.280373	0.791657	0.00447986	0.657441	0.75	0.534483	HOVON
CD180																							0.535632	0.34036	0.842937	0.00696522	0.545222	0.345069	0.861472	0.00935378	0.628857	0.565789	0.689655	HOVON
CD302 /// LY75 /// LY75-CD302																							0.490284	0.306991	0.783014	0.00284512	0.514101	0.320312	0.825131	0.00584719	0.634755	0.644737	0.62069	HOVON
CD33																							0.574835	0.352188	0.938236	0.026759	0.530422	0.322279	0.872996	0.0126224	0.623866	0.710526	0.517241	HOVON
CD46																							0.49197	0.31259	0.774286	0.00217309	0.492842	0.311258	0.78036	0.00254752	0.63226	0.552632	0.741379	HOVON
CD58																							0.419679	0.260448	0.67626	0.000361097	0.448669	0.272799	0.737919	0.00159301	0.638612	0.671053	0.62069	HOVON
CD84																							0.523067	0.333056	0.82148	0.00489591	0.48098	0.302887	0.763789	0.00192235	0.603675	0.526316	0.724138	HOVON
CDC26																							0.581972	0.370513	0.914114	0.0187856	0.55613	0.351789	0.879164	0.012035	0.628063	0.552632	0.689655	HOVON
CDK3 /// TEN1-CDK3																							0.535028	0.340622	0.84039	0.00663284	0.546284	0.341348	0.874259	0.0117335	0.612069	0.526316	0.706897	HOVON
CECR1																							0.579234	0.368776	0.909799	0.0177732	0.618116	0.389966	0.979747	0.0406556	0.624546	0.513158	0.724138	HOVON
CEP19																							0.559481	0.352776	0.887304	0.0135825	0.503414	0.313266	0.808976	0.00457037	0.577019	0.618421	0.637931	HOVON
CFL1																							0.5509	0.350322	0.86632	0.00984435	0.521785	0.328585	0.82858	0.00583497	0.571007	0.552632	0.637931	HOVON
CISD1																							0.634512	0.403915	0.996756	0.0483744	0.576767	0.36421	0.913374	0.0189619	0.594034	0.552632	0.672414	HOVON
CLEC12A																							0.501076	0.316875	0.792353	0.00312222	0.542768	0.337316	0.873356	0.0118047	0.639519	0.578947	0.706897	HOVON
CLIC1																							0.543787	0.339552	0.870865	0.0112311	0.461542	0.28276	0.753362	0.00198249	0.561025	0.657895	0.568966	HOVON
CLTC																							0.457613	0.271881	0.770227	0.00325332	0.393807	0.227175	0.682662	0.000900079	0.617287	0.763158	0.534483	HOVON
CMC1																							0.479981	0.304797	0.755854	0.00153449	0.505353	0.31932	0.799766	0.00356921	0.651202	0.513158	0.793103	HOVON
COA3																							0.60231	0.377669	0.96057	0.0332634	0.588112	0.360175	0.960297	0.0338459	0.597663	0.644737	0.551724	HOVON
COA5																							0.555794	0.348455	0.886503	0.0136749	0.527725	0.327964	0.849158	0.00844608	0.595962	0.644737	0.603448	HOVON
COG5																							0.556862	0.342934	0.904242	0.0179365	0.571112	0.34928	0.933833	0.0255598	0.631352	0.697368	0.551724	HOVON
COMMD1																							0.485249	0.308202	0.764002	0.00179444	0.477473	0.299086	0.762257	0.00195215	0.598457	0.552632	0.724138	HOVON
COMMD10																							0.611784	0.389888	0.959966	0.0325401	0.580203	0.367349	0.916393	0.0195767	0.596642	0.513158	0.724138	HOVON
COPB1																							0.478878	0.303709	0.755079	0.00152904	0.513652	0.319452	0.825911	0.00597257	0.616152	0.552632	0.741379	HOVON
COPS4																							0.605507	0.376557	0.97366	0.0384422	0.537511	0.328772	0.87878	0.0133173	0.56216	0.671053	0.534483	HOVON
COX10																							0.529826	0.336418	0.834427	0.00612402	0.543366	0.342935	0.860939	0.00938757	0.625794	0.565789	0.741379	HOVON
COX17 /// POPDC2																							0.545551	0.341953	0.870372	0.0110067	0.526715	0.327533	0.847025	0.00817099	0.600386	0.644737	0.62069	HOVON
COX6A1																							0.523713	0.331109	0.828352	0.00569268	0.491128	0.299952	0.804151	0.00470783	0.612523	0.605263	0.655172	HOVON
COX6C																							0.624273	0.395565	0.985213	0.0429745	0.591831	0.368346	0.950912	0.0301584	0.524501	0.592105	0.586207	HOVON
COX8A																							0.632883	0.402085	0.99616	0.0480881	0.611915	0.380922	0.982982	0.0422613	0.589383	0.565789	0.62069	HOVON
CRLF3																							0.465654	0.289837	0.748121	0.00158001	0.462404	0.2836	0.75394	0.00198603	0.687613	0.657895	0.655172	HOVON
CSNK2B																							0.545295	0.338815	0.877609	0.0125011	0.493874	0.291932	0.83551	0.00854071	0.568739	0.671053	0.534483	HOVON
CSTA																							0.571419	0.363477	0.898322	0.0153294	0.588046	0.371079	0.931873	0.0237997	0.625227	0.552632	0.706897	HOVON
CTBP1																							0.504923	0.313836	0.812358	0.00485514	0.492121	0.302703	0.800071	0.00424232	0.57078	0.671053	0.551724	HOVON
CTSS																							0.634444	0.404187	0.995875	0.0479364	0.54536	0.343107	0.866836	0.010336	0.608212	0.539474	0.655172	HOVON
CXCR4																							0.513745	0.326545	0.808261	0.00396849	0.540937	0.34146	0.856946	0.00885397	0.59324	0.552632	0.724138	HOVON
CYB5D2																							0.528848	0.336206	0.831873	0.0058436	0.57153	0.361858	0.902693	0.0164419	0.607645	0.552632	0.758621	HOVON
DAD1																							0.549337	0.348536	0.865826	0.00986265	0.548608	0.34157	0.88114	0.0130142	0.624773	0.565789	0.655172	HOVON
DCTN3																							0.574823	0.357571	0.924073	0.0222557	0.552547	0.337962	0.90338	0.0180264	0.586093	0.671053	0.551724	HOVON
DDRGK1																							0.520553	0.316439	0.856329	0.0101499	0.373717	0.218874	0.638104	0.000311209	0.610594	0.723684	0.534483	HOVON
DDX46																							0.438661	0.278724	0.690374	0.00036904	0.412641	0.2589	0.657676	0.000197714	0.641107	0.513158	0.793103	HOVON
DEGS1																							0.592118	0.374537	0.936101	0.0249271	0.580234	0.363972	0.924993	0.0221579	0.602768	0.605263	0.62069	HOVON
DEK																							0.55499	0.352231	0.874467	0.0111418	0.511787	0.316028	0.828805	0.0064618	0.595508	0.578947	0.637931	HOVON
DENND4A																							0.496406	0.311893	0.790076	0.00314003	0.509026	0.318522	0.813471	0.00475683	0.654946	0.631579	0.672414	HOVON
DERA																							0.358465	0.226477	0.567374	1.19237e-05	0.382596	0.237904	0.615288	7.38707e-05	0.692264	0.539474	0.793103	HOVON
DHRS9																							0.584446	0.355819	0.959973	0.0338959	0.590321	0.354709	0.982438	0.0425458	0.606171	0.723684	0.517241	HOVON
DHX57																							0.477732	0.302059	0.755573	0.00158707	0.474265	0.29949	0.751036	0.00146938	0.573049	0.605263	0.672414	HOVON
DNAJA2																							0.463999	0.292575	0.735864	0.00110044	0.470285	0.293642	0.753189	0.00169242	0.665154	0.592105	0.706897	HOVON
DNAJC15																							0.545006	0.344758	0.861565	0.00938557	0.613748	0.382044	0.985977	0.0435546	0.602314	0.578947	0.672414	HOVON
DPH3																							0.401023	0.239991	0.670104	0.000486292	0.445608	0.263288	0.754181	0.00260543	0.638385	0.75	0.586207	HOVON
DSCR3																							0.5308	0.324815	0.867414	0.0114845	0.573146	0.339971	0.966247	0.0367244	0.593693	0.710526	0.517241	HOVON
DYNLT3																							0.622883	0.395536	0.980904	0.0410346	0.576396	0.361794	0.91829	0.0204112	0.560005	0.578947	0.603448	HOVON
EFCAB2																							0.50677	0.309043	0.831004	0.00706894	0.560667	0.336748	0.933482	0.026108	0.620463	0.710526	0.534483	HOVON
EFR3A																							0.477041	0.301921	0.753733	0.00151749	0.547004	0.341061	0.877301	0.0123114	0.672187	0.578947	0.741379	HOVON
EIF1																							0.46262	0.292094	0.732702	0.00101758	0.464077	0.289253	0.744563	0.00145844	0.617287	0.605263	0.689655	HOVON
EIF4E2																							0.475706	0.300892	0.752086	0.00147758	0.562259	0.345634	0.914653	0.0203784	0.627949	0.578947	0.689655	HOVON
ELOVL1 /// MIR6734																							0.51481	0.325587	0.814006	0.00450728	0.536336	0.331022	0.868994	0.0113974	0.633621	0.592105	0.706897	HOVON
ERAP2																							0.539466	0.335098	0.868473	0.0110717	0.598885	0.367381	0.976271	0.0397551	0.620463	0.671053	0.586207	HOVON
ETFDH																							0.593118	0.377823	0.931096	0.0231927	0.560082	0.354515	0.884847	0.0129817	0.603448	0.513158	0.741379	HOVON
EVI5																							0.481548	0.296461	0.782186	0.00315165	0.529635	0.322266	0.870441	0.0121634	0.636797	0.697368	0.603448	HOVON
FAM129A																							0.442084	0.279773	0.698561	0.000470991	0.497341	0.303293	0.815541	0.00563992	0.637931	0.578947	0.706897	HOVON
FAM174A																							0.493622	0.313782	0.776535	0.00225772	0.600007	0.371154	0.96997	0.0371256	0.653358	0.552632	0.706897	HOVON
FAM46A																							0.607562	0.383184	0.963329	0.0341054	0.599216	0.37112	0.967502	0.0361601	0.594828	0.618421	0.603448	HOVON
FAM63A																							0.627265	0.398123	0.988289	0.0443515	0.625358	0.394606	0.991045	0.045689	0.60118	0.578947	0.655172	HOVON
FAM72A /// FAM72B /// FAM72C /// FAM72D																							0.548467	0.348843	0.862325	0.00928069	0.568439	0.35753	0.903764	0.0169548	0.591425	0.539474	0.724138	HOVON
FAM76B																							0.583743	0.371256	0.917846	0.0197418	0.577624	0.362603	0.920151	0.0208736	0.535844	0.513158	0.672414	HOVON
FASTKD5																							0.557956	0.353805	0.879906	0.0120583	0.572875	0.35469	0.925276	0.0227585	0.592446	0.578947	0.672414	HOVON
FBXL15																							0.610836	0.379546	0.983072	0.0423277	0.582053	0.360304	0.940277	0.026993	0.595962	0.671053	0.551724	HOVON
FCGR1A /// FCGR1B /// FCGR1C																							0.509435	0.31759	0.817166	0.00515086	0.52069	0.317431	0.854099	0.00975065	0.622391	0.657895	0.603448	HOVON
FGD5-AS1																							0.490346	0.301892	0.79644	0.00398092	0.464036	0.283023	0.76082	0.0023379	0.649614	0.697368	0.586207	HOVON
FLOT2																							0.627563	0.400145	0.984231	0.0424391	0.619437	0.390281	0.983143	0.0421441	0.590064	0.526316	0.672414	HOVON
FLVCR1-AS1																							0.573722	0.356536	0.923206	0.0220694	0.588015	0.363122	0.95219	0.0308369	0.595735	0.671053	0.534483	HOVON
FUCA2																							0.476305	0.303112	0.748458	0.00129783	0.399877	0.247289	0.646619	0.000185461	0.648593	0.539474	0.775862	HOVON
FUT4																							0.428109	0.271823	0.67425	0.000251498	0.488812	0.304749	0.784044	0.00298601	0.662659	0.539474	0.793103	HOVON
FXR2																							0.514765	0.327452	0.809226	0.00401359	0.504882	0.317828	0.802023	0.00380055	0.585073	0.526316	0.724138	HOVON
FYB																							0.544994	0.342772	0.86652	0.0103019	0.530536	0.33045	0.851773	0.00868656	0.636116	0.631579	0.603448	HOVON
GANC																							0.632183	0.401148	0.99628	0.0481522	0.5607	0.332831	0.944577	0.0296874	0.591878	0.578947	0.62069	HOVON
GAPDHP73 /// GAPDHP73																							0.511032	0.322705	0.809263	0.00420596	0.520586	0.327162	0.828367	0.00587829	0.60549	0.578947	0.655172	HOVON
GEN1																							0.548148	0.346507	0.867127	0.0101926	0.58035	0.359946	0.935712	0.025575	0.609574	0.605263	0.655172	HOVON
GIT2																							0.527931	0.318177	0.875963	0.0134147	0.566989	0.336516	0.955308	0.0330285	0.625681	0.736842	0.517241	HOVON
GJA9 /// GJA9-MYCBP /// MYCBP																							0.592566	0.375602	0.934858	0.0244787	0.589107	0.367902	0.943313	0.0276011	0.553539	0.592105	0.637931	HOVON
GK3P																							0.37236	0.236771	0.585593	1.89876e-05	0.373634	0.232258	0.601067	4.93834e-05	0.666402	0.513158	0.844828	HOVON
GLB1 /// TMPPE																							0.510035	0.305854	0.850521	0.00986542	0.507517	0.302336	0.851945	0.0102805	0.656307	0.75	0.517241	HOVON
GLT8D1																							0.490721	0.308491	0.780597	0.00264854	0.513028	0.318781	0.825639	0.00597464	0.65971	0.618421	0.672414	HOVON
GLUD1																							0.512019	0.318381	0.823427	0.00575504	0.499939	0.305055	0.819326	0.00594865	0.616379	0.671053	0.603448	HOVON
GMCL1 /// GMCL1P1																							0.541476	0.336593	0.871073	0.0114389	0.545385	0.336107	0.884969	0.0140979	0.610027	0.671053	0.534483	HOVON
GMFG																							0.478014	0.292386	0.781491	0.00325033	0.498927	0.302743	0.822241	0.00637517	0.604809	0.710526	0.568966	HOVON
GNG2																							0.634399	0.403807	0.996669	0.0483319	0.569375	0.34872	0.92965	0.0243485	0.510776	0.526316	0.586207	HOVON
GNS																							0.554175	0.347397	0.88403	0.0132387	0.619681	0.386019	0.99478	0.0475199	0.604583	0.644737	0.603448	HOVON
GOLGA5																							0.547445	0.346949	0.863806	0.0096219	0.621206	0.391199	0.986448	0.0436127	0.604242	0.592105	0.672414	HOVON
GOLT1B																							0.603765	0.37712	0.966622	0.0356108	0.574774	0.356036	0.927897	0.0234388	0.59823	0.657895	0.551724	HOVON
GPD1L																							0.529995	0.337027	0.833447	0.00598272	0.543954	0.343993	0.860149	0.00920579	0.660504	0.539474	0.741379	HOVON
GPN3																							0.464222	0.291642	0.738927	0.00121354	0.507604	0.31742	0.811739	0.00464428	0.628857	0.618421	0.672414	HOVON
GPR160																							0.477137	0.303517	0.750072	0.00134601	0.484958	0.306913	0.766292	0.0019329	0.606738	0.526316	0.741379	HOVON
GPX1																							0.517336	0.325262	0.822833	0.00537669	0.490745	0.306816	0.784934	0.00297333	0.606284	0.631579	0.586207	HOVON
GTF3C6																							0.500957	0.302683	0.829113	0.00716743	0.503998	0.298575	0.850756	0.0103164	0.595622	0.736842	0.534483	HOVON
HADHB																							0.555473	0.34916	0.883692	0.0130673	0.538649	0.334586	0.867171	0.0108783	0.630898	0.631579	0.603448	HOVON
HAL																							0.475653	0.301024	0.751586	0.00145572	0.575708	0.356186	0.930526	0.0242033	0.654378	0.592105	0.706897	HOVON
HAUS6																							0.605316	0.381573	0.960255	0.0329886	0.482776	0.298658	0.780399	0.00295987	0.604129	0.618421	0.586207	HOVON
HAUS7 /// TREX2																							0.523097	0.333172	0.821288	0.00487208	0.511541	0.322868	0.810468	0.00430394	0.626815	0.526316	0.741379	HOVON
HCCS																							0.623534	0.39428	0.986088	0.0433968	0.544448	0.331088	0.895303	0.0165862	0.604583	0.605263	0.603448	HOVON
HEATR5A																							0.447598	0.273318	0.733009	0.0014026	0.473143	0.281657	0.794811	0.00468822	0.65676	0.710526	0.62069	HOVON
HEIH																							0.635228	0.404455	0.997677	0.0488314	0.613037	0.387808	0.969075	0.0362226	0.61774	0.526316	0.689655	HOVON
HERPUD2																							0.377666	0.216498	0.658815	0.000603806	0.415361	0.234676	0.73516	0.0025601	0.677178	0.802632	0.517241	HOVON
HGF																							0.419079	0.253379	0.693139	0.000704922	0.459007	0.268267	0.785364	0.00448799	0.640767	0.723684	0.534483	HOVON
HIATL1																							0.531671	0.327522	0.863068	0.0105967	0.53174	0.324518	0.871287	0.0121818	0.651316	0.697368	0.551724	HOVON
HK2																							0.49075	0.303922	0.792428	0.00359583	0.59872	0.361685	0.991099	0.0460721	0.595281	0.671053	0.551724	HOVON
HLA-B																							0.585475	0.371639	0.922348	0.020969	0.594792	0.374335	0.945082	0.0278752	0.588702	0.578947	0.637931	HOVON
HLA-C																							0.600011	0.382211	0.941925	0.0264196	0.634316	0.402561	0.999494	0.0497455	0.586661	0.513158	0.689655	HOVON
HLA-DQA1 /// HLA-DQA2 /// LOC100509457																							0.350988	0.209291	0.588618	7.21662e-05	0.39889	0.235136	0.676687	0.000653784	0.628289	0.75	0.586207	HOVON
HLA-DQB1 /// HLA-DRB1 /// HLA-DRB3 /// HLA-DRB4 /// LOC100996809 /// LOC101060835																							0.480976	0.297114	0.778617	0.00290013	0.507623	0.312599	0.824319	0.00612517	0.607305	0.684211	0.568966	HOVON
HLA-DQB1 /// HLA-DRB1 /// HLA-DRB4 /// HLA-DRB5 /// LOC100996809 /// LOC101060835																							0.517874	0.320242	0.837471	0.00729164	0.554156	0.340452	0.902004	0.017554	0.607305	0.684211	0.551724	HOVON
HLA-DRA																							0.537061	0.340748	0.846474	0.00740652	0.606109	0.379515	0.967995	0.0360696	0.596416	0.565789	0.672414	HOVON
HLA-DRB1 /// HLA-DRB1																							0.453785	0.271407	0.758717	0.00258789	0.498296	0.295615	0.839942	0.00893056	0.613884	0.75	0.517241	HOVON
HNRNPF																							0.556854	0.348969	0.888578	0.014072	0.583125	0.357255	0.951799	0.0309602	0.571915	0.644737	0.586207	HOVON
HNRNPU-AS1																							0.564416	0.356886	0.892625	0.0144589	0.579271	0.365082	0.919121	0.020448	0.587795	0.605263	0.637931	HOVON
HSD17B10																							0.547418	0.344018	0.871077	0.0110114	0.51556	0.316392	0.840104	0.00782946	0.601747	0.631579	0.603448	HOVON
HTATIP2																							0.621137	0.390802	0.987229	0.0439746	0.586448	0.364208	0.944298	0.0281077	0.54696	0.631579	0.568966	HOVON
HUS1																							0.340663	0.207962	0.558039	1.8985e-05	0.366253	0.221562	0.605433	8.97403e-05	0.673775	0.710526	0.672414	HOVON
IAH1																							0.496387	0.313709	0.785441	0.00277631	0.461439	0.288646	0.737671	0.00123332	0.628857	0.605263	0.672414	HOVON
IDE																							0.537725	0.34257	0.844054	0.00699756	0.455696	0.285741	0.72674	0.000965783	0.656534	0.526316	0.741379	HOVON
IDH3G																							0.612956	0.379596	0.989776	0.045285	0.587997	0.362031	0.955003	0.0318708	0.600272	0.684211	0.534483	HOVON
IFNAR1																							0.441283	0.280124	0.695157	0.000418435	0.497097	0.312924	0.789668	0.00307666	0.617173	0.565789	0.724138	HOVON
IFNGR2																							0.589862	0.368509	0.944175	0.0278569	0.616585	0.383476	0.991397	0.0459753	0.590064	0.657895	0.551724	HOVON
IGH /// IGHA2 /// IGHD /// IGHG1																							0.589879	0.36327	0.957848	0.032836	0.587489	0.358142	0.963707	0.035173	0.595962	0.697368	0.517241	HOVON
IL10RB-AS1																							0.593113	0.377231	0.932542	0.0236692	0.585069	0.369416	0.926612	0.022321	0.549909	0.552632	0.637931	HOVON
IL12RB1																							0.594436	0.378256	0.934167	0.0241188	0.535048	0.330915	0.865105	0.0107402	0.591652	0.552632	0.655172	HOVON
IMMT																							0.531394	0.334801	0.843425	0.00730916	0.588894	0.368662	0.940686	0.0267025	0.619782	0.618421	0.655172	HOVON
INPP4A																							0.581772	0.369272	0.916556	0.0195083	0.537807	0.334916	0.86361	0.0102651	0.59029	0.578947	0.637931	HOVON
IRF2																							0.542663	0.338983	0.868723	0.0108915	0.533217	0.330101	0.861313	0.0101645	0.638498	0.657895	0.586207	HOVON
ISOC1																							0.527869	0.335805	0.829782	0.00563145	0.559298	0.354618	0.882116	0.0124363	0.563181	0.526316	0.724138	HOVON
ITGB2																							0.517381	0.329443	0.812532	0.00421769	0.50346	0.319698	0.792847	0.00305855	0.579401	0.539474	0.706897	HOVON
ITGB7																							0.617276	0.38958	0.978052	0.0399303	0.602791	0.379332	0.957887	0.0321904	0.594374	0.618421	0.586207	HOVON
JRKL																							0.597388	0.375242	0.951045	0.0298908	0.555171	0.344613	0.894381	0.0155737	0.556034	0.631579	0.551724	HOVON
KDM3B																							0.53245	0.337733	0.839431	0.00665689	0.537967	0.334029	0.866416	0.0107823	0.641334	0.565789	0.706897	HOVON
KLHL12																							0.60665	0.382815	0.961362	0.033361	0.624039	0.390252	0.997879	0.0489728	0.590744	0.618421	0.62069	HOVON
KLHL7																							0.475589	0.298673	0.757299	0.00174093	0.541506	0.335726	0.873417	0.0119085	0.645871	0.631579	0.672414	HOVON
KLHL8																							0.474309	0.30155	0.746042	0.0012476	0.594088	0.367897	0.959346	0.0331957	0.630218	0.526316	0.758621	HOVON
LAMP2																							0.517688	0.329926	0.812306	0.0041785	0.470296	0.295486	0.748526	0.00146511	0.607985	0.513158	0.775862	HOVON
LAMTOR5																							0.545898	0.34454	0.864937	0.00994028	0.597372	0.370581	0.962956	0.0344374	0.621824	0.605263	0.637931	HOVON
LINC00294																							0.498152	0.309625	0.801471	0.00407773	0.589027	0.361526	0.95969	0.0335725	0.6326	0.657895	0.603448	HOVON
LINC00341 /// SYNE3																							0.539028	0.34012	0.854261	0.00852752	0.597776	0.368178	0.970551	0.0374479	0.63725	0.605263	0.672414	HOVON
LINC00621																							0.505858	0.322232	0.794124	0.00305864	0.573312	0.361709	0.908705	0.0179162	0.634415	0.526316	0.775862	HOVON
LINC00623																							0.365537	0.225334	0.592974	4.55783e-05	0.395698	0.241003	0.64969	0.000247681	0.695554	0.684211	0.706897	HOVON
LINC01138																							0.577923	0.366331	0.911728	0.0184104	0.604712	0.379707	0.963048	0.034129	0.616833	0.578947	0.672414	HOVON
LIPT1																							0.535775	0.333267	0.861334	0.00998931	0.564795	0.348678	0.914864	0.0202571	0.656987	0.671053	0.603448	HOVON
LNPEP																							0.546034	0.342229	0.871209	0.0111373	0.536968	0.336018	0.858093	0.00932674	0.581216	0.644737	0.603448	HOVON
LOC100129550																							0.554962	0.34982	0.880404	0.0123865	0.605602	0.377984	0.97029	0.0370358	0.600839	0.618421	0.603448	HOVON
LOC100134822 /// LOC100288069 /// LOC100996442 /// LOC101927270 /// LOC101928344 /// LOC101928670 /// LOC101929540 /// LOC102724409																							0.596032	0.377736	0.940483	0.0261721	0.570822	0.360517	0.903809	0.0167878	0.594374	0.592105	0.637931	HOVON
LOC100506882 /// USP32																							0.599429	0.379895	0.945825	0.0278554	0.539073	0.33758	0.860832	0.00966778	0.610368	0.592105	0.655172	HOVON
LOC101927752																							0.606693	0.381606	0.964546	0.0346381	0.541362	0.332619	0.881108	0.0135385	0.558643	0.631579	0.534483	HOVON
LOC101928343																							0.545967	0.335979	0.887198	0.0145603	0.550605	0.331255	0.915201	0.0213488	0.634074	0.697368	0.551724	HOVON
LOC101928676 /// MAEA																							0.568245	0.347985	0.927921	0.0238863	0.584632	0.350532	0.975073	0.0397166	0.611502	0.710526	0.517241	HOVON
LOC153684																							0.600338	0.382031	0.943395	0.0269226	0.58956	0.369475	0.940741	0.0266789	0.577813	0.552632	0.706897	HOVON
LRMP																							0.554806	0.352	0.87446	0.0111539	0.551865	0.348885	0.872938	0.0110605	0.607985	0.578947	0.655172	HOVON
LSM10																							0.494643	0.315184	0.776282	0.00220396	0.437174	0.276084	0.692257	0.000418156	0.63328	0.513158	0.793103	HOVON
LTC4S																							0.575167	0.366235	0.90329	0.0163233	0.526493	0.33281	0.832894	0.00611954	0.588362	0.513158	0.706897	HOVON
LUZP6 /// MTPN																							0.557752	0.353224	0.880707	0.0122455	0.546087	0.336091	0.88729	0.0145727	0.573616	0.592105	0.655172	HOVON
LY75																							0.265626	0.166937	0.422658	2.21905e-08	0.26504	0.161884	0.433931	1.29867e-07	0.729809	0.513158	0.913793	HOVON
MBNL1																							0.612194	0.390047	0.960863	0.0328797	0.554441	0.348546	0.881964	0.0127633	0.622505	0.526316	0.724138	HOVON
MBTPS2																							0.501374	0.318659	0.788856	0.00283025	0.483111	0.297478	0.784582	0.00327619	0.619328	0.526316	0.758621	HOVON
MCEE																							0.556846	0.353426	0.877346	0.011599	0.578192	0.361005	0.926044	0.0226266	0.628403	0.565789	0.689655	HOVON
MCTS1																							0.558467	0.353437	0.882437	0.0125683	0.563427	0.355077	0.894032	0.0148725	0.568966	0.592105	0.62069	HOVON
MDH1																							0.50823	0.317899	0.812515	0.00469502	0.515034	0.316368	0.838456	0.00761705	0.618534	0.644737	0.586207	HOVON
MDM1																							0.624694	0.397722	0.981196	0.041115	0.627308	0.396606	0.992207	0.0462169	0.5701	0.539474	0.655172	HOVON
MED8																							0.592907	0.363207	0.967875	0.0365681	0.59803	0.364982	0.979885	0.0412888	0.596416	0.710526	0.517241	HOVON
METTL23																							0.537744	0.335707	0.861371	0.00985817	0.470726	0.286228	0.77415	0.0029927	0.621143	0.657895	0.586207	HOVON
METTL25																							0.553535	0.351735	0.871113	0.0105768	0.516464	0.324015	0.823217	0.00547296	0.622051	0.539474	0.706897	HOVON
MGME1																							0.493017	0.311738	0.779712	0.00249521	0.456394	0.284362	0.7325	0.0011558	0.64054	0.592105	0.724138	HOVON
MGST1																							0.498781	0.313108	0.794556	0.00341142	0.539013	0.334571	0.868379	0.0110858	0.662886	0.631579	0.655172	HOVON
MICB																							0.510997	0.312341	0.836003	0.00751441	0.542987	0.331239	0.890097	0.0154501	0.635209	0.710526	0.534483	HOVON
MIR6513 /// TMBIM1																							0.601168	0.378089	0.955867	0.0314978	0.600778	0.370123	0.975174	0.0392379	0.594487	0.631579	0.586207	HOVON
MNAT1																							0.471342	0.29476	0.753711	0.00168658	0.515501	0.319834	0.830873	0.00651395	0.566924	0.644737	0.603448	HOVON
MOGS																							0.589738	0.375117	0.927153	0.0221596	0.623049	0.390631	0.993753	0.0470032	0.615358	0.513158	0.741379	HOVON
MON1B																							0.47463	0.29488	0.763951	0.00214993	0.534552	0.329623	0.866886	0.0111154	0.65971	0.671053	0.637931	HOVON
MORC3																							0.622263	0.393709	0.983496	0.0422326	0.610414	0.382709	0.9736	0.038239	0.62069	0.592105	0.603448	HOVON
MPLKIP																							0.505243	0.320701	0.795977	0.0032409	0.554522	0.347683	0.88441	0.0132978	0.60946	0.552632	0.706897	HOVON
MRPL14																							0.449267	0.269213	0.749745	0.00219661	0.463609	0.274122	0.78408	0.00414059	0.603448	0.75	0.534483	HOVON
MRPS21																							0.560173	0.346144	0.906544	0.0183026	0.559599	0.34288	0.913295	0.0201866	0.581329	0.684211	0.534483	HOVON
MRPS31																							0.613673	0.387957	0.970711	0.0368866	0.603427	0.379501	0.959481	0.0327799	0.544238	0.592105	0.603448	HOVON
MRPS36																							0.481158	0.305487	0.757848	0.00159831	0.565058	0.336205	0.949691	0.031176	0.634982	0.513158	0.758621	HOVON
MTM1																							0.456974	0.282839	0.738319	0.00137718	0.459096	0.28012	0.752425	0.00201204	0.68353	0.671053	0.637931	HOVON
MTO1																							0.631098	0.402193	0.990282	0.0452368	0.623102	0.392413	0.989408	0.0449523	0.595281	0.513158	0.741379	HOVON
MTX1																							0.546443	0.345509	0.864234	0.00977132	0.600454	0.376882	0.956651	0.0318367	0.580082	0.605263	0.62069	HOVON
MYADM																							0.494626	0.300358	0.814544	0.00567593	0.553672	0.331004	0.926129	0.0243008	0.622051	0.723684	0.517241	HOVON
MYL12A /// MYL12B																							0.48967	0.309516	0.774684	0.00228254	0.455514	0.282591	0.734253	0.00124622	0.623412	0.605263	0.655172	HOVON
MYL12B																							0.579424	0.358581	0.936279	0.0258217	0.543148	0.33273	0.886632	0.0146381	0.576452	0.684211	0.517241	HOVON
NAGPA																							0.573039	0.362982	0.904654	0.0168445	0.612872	0.383227	0.98013	0.0409789	0.641107	0.592105	0.655172	HOVON
NCOA4																							0.551751	0.346479	0.878635	0.0122451	0.598563	0.368671	0.971808	0.0379294	0.613884	0.631579	0.637931	HOVON
NDUFA12																							0.493506	0.305378	0.79753	0.00392946	0.47885	0.291149	0.78756	0.00372318	0.615812	0.684211	0.586207	HOVON
NDUFA2																							0.467953	0.297491	0.736091	0.00101732	0.441227	0.276436	0.704254	0.000604356	0.637137	0.565789	0.758621	HOVON
NDUFA9																							0.517485	0.321799	0.832166	0.00656845	0.523597	0.319221	0.858822	0.010384	0.593013	0.671053	0.568966	HOVON
NDUFAF1																							0.560873	0.354613	0.887104	0.0134327	0.57348	0.358856	0.916466	0.0200904	0.634188	0.605263	0.637931	HOVON
NDUFB5																							0.522645	0.321845	0.848726	0.00871541	0.518779	0.314113	0.856799	0.010356	0.636683	0.697368	0.551724	HOVON
NKIRAS2																							0.448575	0.282351	0.712656	0.000688249	0.515808	0.321266	0.828154	0.00613434	0.631352	0.605263	0.655172	HOVON
NOD2																							0.613304	0.389655	0.965319	0.0346453	0.565647	0.356453	0.897612	0.0155871	0.573956	0.565789	0.655172	HOVON
NSUN2																							0.585358	0.369161	0.928171	0.0227936	0.587056	0.368881	0.934272	0.0246561	0.587341	0.618421	0.568966	HOVON
NUDT19																							0.623555	0.395516	0.983073	0.0420057	0.5958	0.367853	0.964999	0.0353112	0.604923	0.578947	0.655172	HOVON
NUPL2																							0.561196	0.34989	0.900113	0.016551	0.576303	0.356821	0.930788	0.0242467	0.612069	0.657895	0.568966	HOVON
OAZ1																							0.521256	0.314995	0.862577	0.011238	0.456362	0.273893	0.760392	0.0025993	0.602314	0.736842	0.517241	HOVON
OCRL																							0.448559	0.284478	0.707279	0.000559433	0.497095	0.308169	0.801845	0.00416709	0.610481	0.565789	0.775862	HOVON
OGFOD3																							0.53824	0.332908	0.870217	0.0115019	0.57842	0.352127	0.950139	0.0306223	0.56647	0.684211	0.551724	HOVON
OMA1																							0.589678	0.375307	0.926493	0.0219548	0.626036	0.397771	0.985291	0.0429701	0.590177	0.526316	0.706897	HOVON
OSTM1																							0.623139	0.394188	0.985071	0.042935	0.580201	0.364254	0.924169	0.0219066	0.620917	0.605263	0.62069	HOVON
OXA1L																							0.558693	0.355732	0.877454	0.0114857	0.595092	0.377525	0.938042	0.0253888	0.603562	0.513158	0.706897	HOVON
OXER1																							0.594291	0.375435	0.940727	0.0263703	0.587678	0.366733	0.941733	0.0271405	0.618421	0.605263	0.603448	HOVON
P2RX4																							0.454507	0.283023	0.729895	0.00110343	0.551655	0.334697	0.909248	0.0196416	0.612636	0.657895	0.62069	HOVON
P2RX7																							0.540983	0.343865	0.851095	0.00787598	0.549636	0.346262	0.87246	0.0111263	0.626475	0.513158	0.758621	HOVON
PARP8																							0.461446	0.292693	0.727496	0.000869449	0.454842	0.284679	0.726715	0.000983606	0.653131	0.565789	0.758621	HOVON
PCNX																							0.476909	0.300381	0.757181	0.00169361	0.512735	0.319536	0.822748	0.00562964	0.644964	0.618421	0.689655	HOVON
PCTP																							0.516382	0.328155	0.812576	0.00427366	0.593394	0.369939	0.951823	0.0304053	0.66039	0.578947	0.706897	HOVON
PDCD6IP																							0.549262	0.347435	0.868332	0.0103433	0.617179	0.385979	0.986866	0.0438867	0.614111	0.592105	0.655172	HOVON
PDHX																							0.51411	0.325469	0.812085	0.00433989	0.450958	0.2832	0.718091	0.000793302	0.602314	0.592105	0.689655	HOVON
PDIA6																							0.552085	0.35092	0.868567	0.0101864	0.547209	0.341225	0.877536	0.0123459	0.591652	0.565789	0.655172	HOVON
PDZD11																							0.600671	0.379745	0.950126	0.0293584	0.590537	0.358648	0.972357	0.0384394	0.594034	0.605263	0.637931	HOVON
PET100																							0.624597	0.397567	0.981274	0.0411534	0.604737	0.374623	0.9762	0.0395371	0.573616	0.539474	0.637931	HOVON
PEX19																							0.558327	0.349758	0.891271	0.0145928	0.472342	0.28993	0.76952	0.00259484	0.595054	0.644737	0.586207	HOVON
PGM2																							0.448823	0.272189	0.740082	0.0016922	0.468417	0.279136	0.786049	0.00408612	0.630445	0.723684	0.586207	HOVON
PIWIL4																							0.489372	0.308152	0.777164	0.00245975	0.535339	0.330001	0.868445	0.0113614	0.679673	0.605263	0.706897	HOVON
PLD1																							0.4098	0.259713	0.646623	0.000126309	0.450503	0.282375	0.718736	0.00082086	0.671279	0.552632	0.793103	HOVON
PLEKHA8P1																							0.462225	0.279084	0.765546	0.00271921	0.449428	0.26929	0.750068	0.00220984	0.666062	0.736842	0.551724	HOVON
PLEKHM3																							0.528748	0.328784	0.850328	0.00856838	0.509631	0.313514	0.828427	0.0065421	0.616946	0.671053	0.568966	HOVON
PLIN2																							0.577943	0.366761	0.910725	0.018128	0.594934	0.376195	0.94086	0.0263752	0.584165	0.578947	0.637931	HOVON
PLSCR3 /// TMEM256-PLSCR3																							0.565971	0.34663	0.924109	0.0228774	0.598903	0.364118	0.98508	0.0434692	0.592786	0.710526	0.517241	HOVON
POGK																							0.540454	0.343877	0.849403	0.00764105	0.608659	0.383153	0.966887	0.0355038	0.593466	0.526316	0.706897	HOVON
POLR1A																							0.624899	0.39176	0.996781	0.048439	0.581171	0.362162	0.932619	0.0245092	0.586774	0.644737	0.551724	HOVON
POP7																							0.597254	0.379032	0.941113	0.026313	0.440374	0.270091	0.718014	0.00100873	0.601293	0.578947	0.655172	HOVON
PPA2																							0.535253	0.339318	0.844327	0.00719684	0.542434	0.34201	0.860312	0.00934041	0.642241	0.578947	0.706897	HOVON
PPP1CA																							0.471594	0.290226	0.766303	0.00240846	0.501715	0.307399	0.818862	0.00578907	0.609574	0.697368	0.568966	HOVON
PPP1CC																							0.526743	0.334293	0.829983	0.00572326	0.391192	0.241348	0.634068	0.00013959	0.600045	0.578947	0.672414	HOVON
PPP1R15B																							0.471079	0.29944	0.741101	0.00112999	0.580827	0.361482	0.93327	0.0247437	0.607532	0.539474	0.724138	HOVON
PPP3CB																							0.628461	0.397995	0.992382	0.0462864	0.598712	0.376017	0.953296	0.0306565	0.603448	0.592105	0.62069	HOVON
PRKAB1																							0.575341	0.361796	0.914928	0.0195112	0.507321	0.31723	0.811318	0.004614	0.583938	0.631579	0.603448	HOVON
PSMA2																							0.578702	0.368399	0.909057	0.0176082	0.568098	0.358111	0.901216	0.0163175	0.574183	0.539474	0.655172	HOVON
PSMA4																							0.519681	0.327361	0.824985	0.00550521	0.495919	0.310037	0.793246	0.00342873	0.612069	0.618421	0.637931	HOVON
PSMD5																							0.485834	0.303825	0.776877	0.00257722	0.535855	0.331871	0.865217	0.0107044	0.673662	0.644737	0.62069	HOVON
PSMD8																							0.61678	0.3907	0.973682	0.038037	0.544395	0.339656	0.872549	0.0115236	0.584846	0.592105	0.603448	HOVON
PSMD9																							0.529235	0.334578	0.837143	0.00653331	0.453813	0.282148	0.729923	0.0011209	0.594374	0.605263	0.637931	HOVON
PSME1																							0.555217	0.353599	0.871794	0.0105895	0.466072	0.291388	0.745478	0.00144413	0.587341	0.539474	0.672414	HOVON
PSME3																							0.478984	0.304504	0.753441	0.00144806	0.559181	0.34633	0.902847	0.0174028	0.653131	0.539474	0.758621	HOVON
PSTPIP2																							0.571378	0.351995	0.927495	0.023544	0.496583	0.297678	0.828395	0.00733978	0.626248	0.697368	0.551724	HOVON
PTH2R																							0.451162	0.273708	0.743664	0.00179954	0.534593	0.318948	0.89604	0.0174766	0.604809	0.723684	0.551724	HOVON
PTPLAD2																							0.525168	0.32499	0.848644	0.00853355	0.557431	0.339557	0.915104	0.0208466	0.621597	0.684211	0.586207	HOVON
PUM2																							0.534083	0.339383	0.840478	0.00670467	0.540768	0.33539	0.87191	0.0116573	0.628857	0.552632	0.706897	HOVON
PXK																							0.504623	0.320885	0.793569	0.00306697	0.51147	0.323277	0.809219	0.00417922	0.646779	0.526316	0.758621	HOVON
RAB27A																							0.479171	0.30018	0.764893	0.00204795	0.538361	0.334756	0.865803	0.0106375	0.662205	0.644737	0.655172	HOVON
RAB29																							0.527818	0.335113	0.831337	0.00583478	0.613788	0.386446	0.974871	0.0386609	0.613203	0.565789	0.689655	HOVON
RAB35																							0.490193	0.31083	0.773057	0.0021592	0.502319	0.315208	0.800502	0.00378133	0.636797	0.565789	0.706897	HOVON
RARS																							0.46411	0.284653	0.756704	0.00208606	0.510304	0.30843	0.844311	0.00882596	0.619896	0.697368	0.586207	HOVON
RASSF3																							0.500378	0.304596	0.822	0.00625819	0.534409	0.324094	0.881203	0.0140658	0.602314	0.723684	0.534483	HOVON
RBL2																							0.504456	0.321001	0.792758	0.00300814	0.535478	0.336157	0.852984	0.00855437	0.630672	0.526316	0.741379	HOVON
RECQL																							0.451837	0.285131	0.716012	0.000719185	0.426651	0.266663	0.682625	0.000381976	0.656307	0.605263	0.724138	HOVON
RIMBP3 /// RIMBP3B /// RIMBP3C																							0.535919	0.337838	0.850138	0.00805843	0.38972	0.238394	0.637103	0.000171471	0.592219	0.618421	0.637931	HOVON
RNASEL																							0.562811	0.346811	0.913341	0.0199701	0.567323	0.345062	0.932746	0.0254559	0.628289	0.697368	0.551724	HOVON
RNF111																							0.531936	0.335939	0.842285	0.00710421	0.616685	0.384163	0.989943	0.045304	0.649501	0.605263	0.655172	HOVON
RNF149																							0.603318	0.383055	0.950238	0.0292432	0.576185	0.363044	0.91446	0.0193147	0.608779	0.578947	0.62069	HOVON
RNF181																							0.446996	0.272039	0.734473	0.00148329	0.415933	0.251668	0.687414	0.000621229	0.629537	0.723684	0.586207	HOVON
RNFT1 /// TBC1D3P1-DHX40P1																							0.399458	0.253249	0.630078	7.93042e-05	0.350384	0.218489	0.561902	1.3487e-05	0.672641	0.565789	0.810345	HOVON
RP11-171I2.4																							0.604482	0.372397	0.981209	0.0416782	0.596044	0.361164	0.983675	0.0429332	0.613317	0.697368	0.517241	HOVON
RP11-209A2.1																							0.398966	0.252304	0.63088	8.48805e-05	0.405835	0.255511	0.644598	0.000133366	0.650068	0.539474	0.775862	HOVON
RP11-247L20.4																							0.571927	0.362671	0.901922	0.0162113	0.608745	0.381976	0.97014	0.036847	0.623525	0.578947	0.672414	HOVON
RP11-876N24.5																							0.593924	0.37061	0.951797	0.030366	0.544009	0.336503	0.879473	0.0129917	0.597436	0.657895	0.568966	HOVON
RP2																							0.506785	0.320718	0.800799	0.00359584	0.444529	0.278312	0.710015	0.000690364	0.636116	0.592105	0.689655	HOVON
RPA3																							0.553232	0.348634	0.877901	0.011981	0.589458	0.367969	0.944264	0.027913	0.591198	0.618421	0.62069	HOVON
RPE /// RPEL1																							0.485937	0.305266	0.773539	0.00234604	0.433727	0.266432	0.706066	0.000779843	0.641561	0.631579	0.672414	HOVON
RPL10L																							0.519806	0.327498	0.825038	0.00550455	0.437191	0.271665	0.703571	0.000653796	0.585299	0.618421	0.62069	HOVON
RPL18A /// SNORA68																							0.568212	0.354657	0.91036	0.0187489	0.60883	0.377984	0.980662	0.0413249	0.595962	0.657895	0.534483	HOVON
RPN1																							0.585495	0.370941	0.92415	0.0215221	0.497297	0.307193	0.805043	0.00447871	0.552632	0.592105	0.586207	HOVON
RPS6KC1																							0.574749	0.36615	0.902188	0.0160666	0.619158	0.38541	0.99467	0.0474727	0.614111	0.513158	0.724138	HOVON
RTCA																							0.542402	0.339713	0.866024	0.0103924	0.524051	0.326998	0.839849	0.00724719	0.623412	0.644737	0.586207	HOVON
S100A10																							0.550565	0.349821	0.866504	0.00990275	0.617994	0.389659	0.98013	0.0408299	0.615699	0.513158	0.741379	HOVON
SAR1B																							0.506351	0.321181	0.798278	0.00338983	0.49016	0.303582	0.791407	0.00353359	0.624546	0.578947	0.706897	HOVON
SAT2																							0.592116	0.376895	0.930234	0.0229816	0.599267	0.372355	0.964458	0.034943	0.534823	0.526316	0.672414	HOVON
SBDS /// SBDSP1																							0.511625	0.321108	0.815177	0.00480549	0.551517	0.34273	0.887496	0.0142192	0.569419	0.631579	0.603448	HOVON
SCCPDH																							0.410331	0.24317	0.692402	0.000846935	0.513021	0.296253	0.888399	0.0172028	0.589837	0.763158	0.517241	HOVON
SCNM1 /// TNFAIP8L2-SCNM1																							0.551624	0.342639	0.888073	0.0143439	0.570786	0.351337	0.927303	0.0235247	0.588135	0.671053	0.534483	HOVON
SDHAF2																							0.507381	0.321083	0.801772	0.00365707	0.464854	0.291856	0.740399	0.00125717	0.619215	0.592105	0.655172	HOVON
SEC11A																							0.484315	0.306646	0.764923	0.00187617	0.578533	0.359724	0.930438	0.0239853	0.624093	0.552632	0.724138	HOVON
SEC24D																							0.516559	0.32843	0.812453	0.00425168	0.513135	0.322467	0.816542	0.00487639	0.610935	0.552632	0.741379	HOVON
SEC61G																							0.555238	0.352243	0.875217	0.0112767	0.509419	0.315663	0.822104	0.00574185	0.567151	0.578947	0.655172	HOVON
SFT2D2																							0.414509	0.262616	0.654253	0.000155631	0.430183	0.271408	0.68184	0.000331177	0.650635	0.526316	0.758621	HOVON
SGMS1																							0.583751	0.369087	0.923264	0.0213745	0.53182	0.334	0.846804	0.00779991	0.583825	0.605263	0.637931	HOVON
SH3BGRL																							0.538996	0.340691	0.852728	0.00827477	0.531034	0.327728	0.860461	0.0101622	0.638612	0.605263	0.672414	HOVON
SHPRH																							0.466689	0.29452	0.739503	0.00117495	0.451412	0.280183	0.727285	0.0010809	0.609914	0.605263	0.672414	HOVON
SLC1A3																							0.581099	0.359585	0.939073	0.0266462	0.594719	0.366518	0.965002	0.0353597	0.588022	0.684211	0.551724	HOVON
SLC25A40																							0.38378	0.225295	0.65375	0.000425237	0.444838	0.254974	0.776084	0.00433525	0.654038	0.776316	0.517241	HOVON
SLC30A1																							0.509383	0.324664	0.799198	0.00333183	0.524604	0.331508	0.830176	0.0058744	0.600953	0.513158	0.741379	HOVON
SNAPC3																							0.486444	0.309792	0.763827	0.00174677	0.458067	0.287113	0.73081	0.00105388	0.603221	0.513158	0.793103	HOVON
SNORD50A /// SNORD50B																							0.582795	0.370768	0.916072	0.0192909	0.630417	0.399299	0.995308	0.047687	0.565563	0.539474	0.672414	HOVON
SNX1																							0.450051	0.273665	0.740121	0.00165706	0.462269	0.279983	0.763236	0.00256062	0.657895	0.723684	0.551724	HOVON
SNX17																							0.436655	0.265379	0.718471	0.0011092	0.490353	0.29315	0.820217	0.00662703	0.645077	0.723684	0.551724	HOVON
SNX18																							0.470135	0.299293	0.738495	0.0010543	0.444112	0.280844	0.702295	0.000517762	0.616152	0.513158	0.775862	HOVON
SNX30																							0.564152	0.358898	0.88679	0.0131156	0.611182	0.383407	0.974273	0.0384975	0.586434	0.539474	0.689655	HOVON
SOAT1																							0.483629	0.289846	0.80697	0.00541894	0.517861	0.308662	0.868845	0.0126856	0.654038	0.75	0.517241	HOVON
SP110																							0.543256	0.344813	0.855907	0.00851787	0.573134	0.360415	0.911399	0.0186744	0.517015	0.565789	0.62069	HOVON
SPCS1																							0.413278	0.24315	0.702441	0.00109464	0.369367	0.213532	0.63893	0.00036788	0.6799	0.776316	0.568966	HOVON
SPG21																							0.623985	0.397323	0.979953	0.0405703	0.602361	0.380278	0.954139	0.0307719	0.56284	0.539474	0.672414	HOVON
SPPL2A																							0.489247	0.305419	0.783718	0.00294235	0.450196	0.273273	0.741662	0.00172836	0.623185	0.657895	0.655172	HOVON
SQRDL																							0.561102	0.356574	0.882945	0.0124837	0.527458	0.327825	0.848659	0.00838322	0.627495	0.565789	0.672414	HOVON
SRPR																							0.531416	0.332737	0.848727	0.00813108	0.581035	0.361427	0.934082	0.0249948	0.610708	0.644737	0.603448	HOVON
STAM2																							0.539539	0.336851	0.864185	0.0102498	0.553878	0.344415	0.890729	0.0147961	0.592559	0.657895	0.603448	HOVON
SUCLG2																							0.533924	0.334827	0.851408	0.00839832	0.528539	0.32951	0.847786	0.00817141	0.623866	0.644737	0.637931	HOVON
SUCNR1																							0.53794	0.342279	0.845452	0.00719359	0.607571	0.380191	0.97094	0.0372277	0.665268	0.526316	0.741379	HOVON
TAF12																							0.537323	0.340887	0.846955	0.00746365	0.505754	0.317836	0.804779	0.00402291	0.615926	0.578947	0.655172	HOVON
TALDO1																							0.603391	0.384064	0.947967	0.0283943	0.507136	0.317134	0.810973	0.00458673	0.565789	0.552632	0.655172	HOVON
TBC1D1																							0.361725	0.207061	0.631915	0.000353495	0.400298	0.225476	0.710668	0.00177071	0.665381	0.802632	0.517241	HOVON
TBC1D5																							0.530233	0.320355	0.87761	0.0135956	0.568421	0.339831	0.950773	0.0313739	0.642241	0.736842	0.517241	HOVON
TBCK																							0.561767	0.357326	0.883177	0.0124852	0.590458	0.373897	0.93245	0.0238229	0.601407	0.526316	0.706897	HOVON
TCEB3-AS1																							0.486813	0.30481	0.777492	0.00258201	0.559506	0.345891	0.905045	0.0179541	0.623185	0.657895	0.603448	HOVON
TES																							0.496956	0.312505	0.790277	0.00313233	0.490241	0.295257	0.813991	0.00586047	0.607078	0.605263	0.62069	HOVON
TEX2																							0.521589	0.328638	0.827826	0.00575021	0.588266	0.359159	0.963517	0.0350662	0.632713	0.605263	0.655172	HOVON
TGOLN2																							0.520228	0.327859	0.825469	0.00553341	0.561544	0.351935	0.895996	0.0154938	0.66402	0.618421	0.672414	HOVON
THUMPD1																							0.629442	0.40027	0.989824	0.0450437	0.604571	0.380242	0.961246	0.0334181	0.557623	0.552632	0.62069	HOVON
TIMM21																							0.60389	0.384506	0.948444	0.0285403	0.577552	0.36658	0.909942	0.0179394	0.596869	0.539474	0.672414	HOVON
TLR1																							0.574693	0.36523	0.904285	0.0166217	0.612664	0.38285	0.980429	0.0411164	0.608779	0.565789	0.637931	HOVON
TMCO3																							0.452101	0.278342	0.73433	0.00133789	0.484356	0.295651	0.793505	0.00399813	0.663339	0.697368	0.586207	HOVON
TMCO4																							0.488155	0.292773	0.813926	0.00597253	0.475917	0.283512	0.798898	0.00496177	0.626815	0.75	0.551724	HOVON
TMCO6																							0.468422	0.296132	0.740951	0.00118928	0.421117	0.260022	0.682018	0.000438641	0.656307	0.592105	0.689655	HOVON
TMED5																							0.475298	0.302676	0.746371	0.00123589	0.442911	0.276238	0.710149	0.000722351	0.642922	0.513158	0.741379	HOVON
TMEM126A																							0.586472	0.369629	0.930524	0.0234703	0.602515	0.373089	0.973022	0.0382841	0.572709	0.618421	0.568966	HOVON
TMEM160																							0.547682	0.346098	0.866678	0.0101407	0.512391	0.321258	0.817238	0.00499596	0.588702	0.605263	0.62069	HOVON
TMEM165																							0.406602	0.250044	0.661185	0.000285889	0.463783	0.2818	0.76329	0.00250623	0.644737	0.697368	0.637931	HOVON
TMEM168																							0.533969	0.337458	0.844914	0.0073683	0.597569	0.370836	0.96293	0.034418	0.642468	0.605263	0.672414	HOVON
TMEM176A																							0.611855	0.38974	0.960555	0.0327731	0.608012	0.378265	0.9773	0.0398993	0.565563	0.526316	0.689655	HOVON
TMEM59																							0.563368	0.357538	0.88769	0.0133801	0.496127	0.309305	0.795793	0.003644	0.618534	0.578947	0.672414	HOVON
TMEM60																							0.46514	0.280838	0.770392	0.00294656	0.487395	0.292082	0.813311	0.00594242	0.639065	0.736842	0.568966	HOVON
TMEM87B																							0.575872	0.359516	0.92243	0.0216832	0.488224	0.301834	0.789713	0.00347608	0.642015	0.657895	0.62069	HOVON
TMOD3																							0.554303	0.35032	0.87706	0.0117263	0.497067	0.311257	0.793801	0.00342429	0.585753	0.605263	0.62069	HOVON
TMSB10																							0.330046	0.197145	0.552542	2.48295e-05	0.319081	0.188381	0.540462	2.1517e-05	0.653358	0.75	0.62069	HOVON
TMUB2																							0.567187	0.352743	0.911997	0.0192781	0.557107	0.339574	0.913995	0.0205584	0.587114	0.671053	0.551724	HOVON
TMX4																							0.493359	0.310105	0.784906	0.00286115	0.501115	0.311488	0.806184	0.00439886	0.625681	0.631579	0.655172	HOVON
TOR1A																							0.572042	0.358568	0.912609	0.0190943	0.566525	0.352888	0.909498	0.0186357	0.613884	0.644737	0.586207	HOVON
TPRG1L																							0.557734	0.33716	0.922612	0.0229892	0.53228	0.319205	0.887589	0.0156474	0.606284	0.736842	0.517241	HOVON
TRAPPC5																							0.517416	0.327719	0.816918	0.00468678	0.4851	0.302944	0.776785	0.00259959	0.631579	0.592105	0.672414	HOVON
TRAPPC8																							0.359268	0.213129	0.605612	0.00012184	0.390366	0.229118	0.665099	0.000540115	0.69544	0.763158	0.62069	HOVON
TSNAX																							0.44571	0.281751	0.705082	0.000553859	0.491656	0.307057	0.787235	0.0031166	0.638271	0.592105	0.706897	HOVON
TTC14																							0.574617	0.365396	0.903634	0.0164553	0.572198	0.357612	0.915545	0.0199179	0.599365	0.565789	0.706897	HOVON
TXN																							0.597057	0.3779	0.94331	0.0271017	0.606109	0.37772	0.972592	0.0379735	0.558303	0.592105	0.586207	HOVON
TXNIP																							0.561404	0.354967	0.887898	0.013575	0.50776	0.316049	0.815761	0.0050822	0.601407	0.605263	0.62069	HOVON
UBA3																							0.425519	0.269617	0.671568	0.000242462	0.396462	0.24945	0.630116	9.08925e-05	0.679333	0.578947	0.775862	HOVON
UBE2A																							0.558388	0.353962	0.880877	0.012235	0.555879	0.346985	0.890533	0.0146011	0.597096	0.578947	0.62069	HOVON
UBE4A																							0.505868	0.314606	0.813407	0.00492025	0.495597	0.307293	0.799291	0.00399395	0.627155	0.671053	0.603448	HOVON
UBP1																							0.556998	0.347742	0.892176	0.014907	0.492119	0.30358	0.797751	0.00401809	0.598571	0.657895	0.568966	HOVON
UBXN2B																							0.552985	0.351165	0.870793	0.0105537	0.52466	0.330926	0.831812	0.00608569	0.626361	0.565789	0.724138	HOVON
UQCR10																							0.593977	0.372179	0.947954	0.0289577	0.597615	0.368413	0.969413	0.0369942	0.585526	0.644737	0.568966	HOVON
USP28																							0.575142	0.356102	0.928912	0.0237317	0.529534	0.325478	0.86152	0.0104605	0.573276	0.684211	0.534483	HOVON
VAMP7																							0.51155	0.325879	0.803009	0.00357337	0.418994	0.261722	0.670774	0.000291027	0.609687	0.513158	0.758621	HOVON
VPS33A																							0.566353	0.360469	0.889829	0.0136508	0.58724	0.371063	0.929359	0.0230414	0.608212	0.552632	0.672414	HOVON
VTA1																							0.522029	0.329176	0.82787	0.00572992	0.493147	0.306224	0.79417	0.0036385	0.635209	0.618421	0.655172	HOVON
WDR49																							0.53493	0.336583	0.850163	0.00812829	0.615844	0.384	0.987667	0.0442772	0.611048	0.618421	0.62069	HOVON
XRCC4																							0.538993	0.3433	0.846239	0.00724535	0.537274	0.340209	0.848487	0.00770589	0.626248	0.539474	0.706897	HOVON
ZDHHC16																							0.554607	0.346905	0.886665	0.0138	0.608236	0.377325	0.980458	0.0412531	0.623299	0.644737	0.586207	HOVON
ZMYM6 /// ZMYM6NB																							0.425491	0.267992	0.675551	0.000291315	0.44952	0.280293	0.720917	0.00090734	0.686025	0.618421	0.724138	HOVON
ZNF143																							0.496538	0.30884	0.798307	0.00385524	0.496352	0.302808	0.813604	0.00546809	0.620463	0.671053	0.603448	HOVON
ZNF185																							0.53089	0.331562	0.850052	0.00837984	0.498804	0.308819	0.805669	0.00446521	0.632033	0.657895	0.603448	HOVON
ZNF318																							0.609475	0.388561	0.955987	0.0310881	0.60507	0.378987	0.966021	0.0353096	0.584392	0.513158	0.689655	HOVON
ZNF335																							0.595435	0.378669	0.936287	0.0247661	0.480502	0.29859	0.773243	0.00253293	0.561252	0.552632	0.637931	HOVON
ZNF586																							0.598572	0.379954	0.942978	0.026887	0.550214	0.344451	0.878894	0.012413	0.583371	0.578947	0.637931	HOVON
ZNHIT1																							0.618714	0.392625	0.974995	0.0385369	0.609777	0.383	0.970829	0.0370937	0.572936	0.578947	0.603448	HOVON
ZSWIM6																							0.55888	0.349949	0.89255	0.0148559	0.572785	0.355401	0.923136	0.0221137	0.608893	0.644737	0.586207	HOVON
ZSWIM7																							0.47331	0.298995	0.749252	0.001414	0.497896	0.313055	0.791876	0.00322305	0.645644	0.592105	0.724138	HOVON
ATRN												0.420676	0.192165	0.920921	0.030308	0.369855	0.158742	0.861733	0.0211786	0.630466	0.642857	0.673469	0.472292	0.297921	0.74872	0.0014181	0.561607	0.34365	0.9178	0.0213217	0.660617	0.605263	0.706897	BeatAML,HOVON
DLC1												0.282752	0.118951	0.672112	0.00424484	0.2866	0.117957	0.696352	0.00579877	0.62828	0.75	0.55102	0.495115	0.307434	0.797371	0.00383667	0.59399	0.363158	0.971545	0.0379906	0.605263	0.671053	0.603448	BeatAML,HOVON
GSTK1												0.324596	0.148301	0.710464	0.00487367	0.338427	0.152179	0.75262	0.00788674	0.686589	0.642857	0.734694	0.450466	0.276878	0.732885	0.0013208	0.473558	0.285863	0.784492	0.00370278	0.656307	0.697368	0.62069	BeatAML,HOVON
GSTO1												0.339264	0.155491	0.740238	0.00661601	0.391788	0.173422	0.885112	0.0242302	0.58309	0.535714	0.673469	0.480515	0.294013	0.78532	0.00345373	0.464266	0.274822	0.784301	0.00412868	0.607305	0.710526	0.534483	BeatAML,HOVON
HADHA												0.392381	0.181328	0.849084	0.0175324	0.356164	0.157244	0.806726	0.0133303	0.638484	0.571429	0.77551	0.545569	0.347199	0.857276	0.00859329	0.557481	0.35161	0.88389	0.0129621	0.600045	0.513158	0.706897	BeatAML,HOVON
PARVG												0.357627	0.156333	0.818109	0.0148726	0.336396	0.134843	0.839217	0.0195033	0.625364	0.714286	0.653061	0.61249	0.388171	0.966441	0.0351474	0.612599	0.385445	0.973619	0.0381664	0.573503	0.592105	0.603448	BeatAML,HOVON
TBCB												0.362446	0.157688	0.833081	0.0168463	0.247174	0.0978802	0.624184	0.00310488	0.599125	0.714286	0.571429	0.632437	0.400385	0.998982	0.0494917	0.603382	0.37738	0.964728	0.0348641	0.533575	0.592105	0.568966	BeatAML,HOVON
ABCB8												0.310458	0.14039	0.686544	0.00386764	0.301503	0.130997	0.693938	0.00481697	0.629738	0.535714	0.77551												BeatAML
ABL1												0.228948	0.0982801	0.533342	0.000633581	0.290302	0.117127	0.719521	0.00756803	0.677114	0.678571	0.653061												BeatAML
ABL2												0.441228	0.204957	0.949869	0.0364895	0.379733	0.158729	0.908449	0.029577	0.551749	0.571429	0.612245												BeatAML
AC004692.5												0.346329	0.157275	0.762637	0.00846953	0.42049	0.185808	0.951583	0.0376115	0.690962	0.678571	0.714286												BeatAML
AC005083.1												0.34231	0.158609	0.738775	0.00630775	0.224363	0.0834896	0.602937	0.00304572	0.600583	0.571429	0.714286												BeatAML
AC022431.1												0.199297	0.086031	0.461688	0.000167829	0.237097	0.0965513	0.582227	0.00168948	0.671283	0.678571	0.714286												BeatAML
AC092594.1												0.442796	0.200428	0.978251	0.0439744	0.415459	0.177569	0.972048	0.0428333	0.523324	0.607143	0.571429												BeatAML
AC093673.5												0.260168	0.120883	0.559941	0.000575637	0.21429	0.0872207	0.526485	0.000782886	0.672012	0.571429	0.836735												BeatAML
AC097500.2												0.301848	0.124884	0.729575	0.00780999	0.294467	0.113545	0.763664	0.0119198	0.574344	0.714286	0.510204												BeatAML
AC108448.2												0.390727	0.179533	0.850359	0.01786	0.397176	0.18125	0.870339	0.0210595	0.576531	0.535714	0.673469												BeatAML
AC113189.5												0.36721	0.169966	0.793356	0.0108055	0.386099	0.176781	0.843257	0.016954	0.640671	0.607143	0.693878												BeatAML
ACTA2												0.31093	0.143192	0.675158	0.00314822	0.319482	0.136548	0.747494	0.00851317	0.663265	0.535714	0.77551												BeatAML
ACYP2												0.437123	0.192147	0.994426	0.0484623	0.375176	0.15093	0.932594	0.0348435	0.640671	0.607143	0.530612												BeatAML
AD000092.3												0.311242	0.145005	0.668058	0.00274392	0.375799	0.17043	0.828639	0.0152713	0.616618	0.535714	0.795918												BeatAML
AK8												0.337044	0.154202	0.736685	0.0064118	0.390996	0.170899	0.89455	0.0261579	0.629738	0.571429	0.714286												BeatAML
AKT2												0.435929	0.193004	0.984613	0.0457964	0.409451	0.177589	0.944033	0.0361625	0.511662	0.607143	0.55102												BeatAML
ANK2												0.326237	0.122747	0.867072	0.0247069	0.239675	0.0842545	0.681795	0.00740522	0.635569	0.857143	0.530612												BeatAML
AP1G2												0.454737	0.207906	0.994609	0.0484384	0.406913	0.176247	0.939465	0.0351838	0.59621	0.642857	0.632653												BeatAML
AP4M1												0.421077	0.188893	0.938659	0.0344524	0.419836	0.184102	0.957415	0.0390719	0.612245	0.678571	0.632653												BeatAML
APPL1												0.318634	0.139221	0.729254	0.0067821	0.314176	0.129938	0.759644	0.0101629	0.614431	0.714286	0.653061												BeatAML
ARL5B.AS1												0.42014	0.196524	0.8982	0.025292	0.287133	0.122527	0.672877	0.00408155	0.586735	0.535714	0.714286												BeatAML
ATOX1												0.337932	0.154264	0.740277	0.00669587	0.339173	0.148247	0.77599	0.0104501	0.656706	0.642857	0.714286												BeatAML
ATP5C1												0.280149	0.126266	0.621572	0.00175154	0.340441	0.145945	0.794136	0.0126549	0.639213	0.607143	0.693878												BeatAML
BLCAP												0.434037	0.198719	0.948014	0.0362689	0.417039	0.184238	0.944001	0.0358856	0.545918	0.535714	0.612245												BeatAML
C16orf71												0.333662	0.150089	0.741762	0.0070846	0.239029	0.0924283	0.618154	0.00315514	0.602405	0.607143	0.714286												BeatAML
C19orf60												0.180918	0.0619282	0.528538	0.0017738	0.221637	0.0717469	0.684668	0.00883823	0.715015	0.821429	0.571429												BeatAML
C19orf70												0.292991	0.126728	0.677386	0.00409339	0.235015	0.0891532	0.619517	0.00340978	0.642128	0.678571	0.591837												BeatAML
C19orf83												0.328139	0.131641	0.81795	0.0167941	0.279386	0.10625	0.734648	0.00973496	0.627551	0.785714	0.510204												BeatAML
C22orf24												0.399632	0.17071	0.935536	0.034557	0.394844	0.159717	0.976111	0.0441859	0.511662	0.642857	0.510204												BeatAML
C2CD2												0.409616	0.18873	0.889022	0.0239771	0.355421	0.145537	0.867987	0.0231623	0.566327	0.535714	0.714286												BeatAML
C5orf24												0.246186	0.111035	0.545842	0.000560108	0.246523	0.102162	0.594874	0.00183556	0.610787	0.607143	0.755102												BeatAML
CASP2												0.225138	0.0936015	0.541522	0.000869358	0.281677	0.114829	0.690955	0.00564984	0.631195	0.714286	0.653061												BeatAML
CATSPER2												0.363134	0.161815	0.814918	0.0140402	0.359574	0.150236	0.860603	0.0216124	0.508017	0.571429	0.673469												BeatAML
CATSPER3												0.296104	0.122092	0.718129	0.00709241	0.287526	0.110602	0.747464	0.0105549	0.58309	0.714286	0.571429												BeatAML
CBWD3												0.38925	0.164146	0.923051	0.0322163	0.248895	0.096556	0.641581	0.00399434	0.639942	0.75	0.55102												BeatAML
CCDC154												0.298012	0.119681	0.742069	0.00929943	0.195774	0.0717029	0.534531	0.00146158	0.61516	0.785714	0.530612												BeatAML
CCNG1												0.22202	0.0909394	0.542039	0.000950622	0.229899	0.0867287	0.60941	0.00311959	0.597668	0.678571	0.591837												BeatAML
CCNJ												0.37434	0.168469	0.831789	0.0158616	0.389748	0.170366	0.891628	0.0256391	0.542274	0.607143	0.612245												BeatAML
CDKN2AIPNL												0.356925	0.150499	0.84649	0.0193764	0.382298	0.154829	0.94396	0.0370677	0.636297	0.75	0.55102												BeatAML
CDR2												0.316653	0.139811	0.717174	0.00583397	0.405178	0.17407	0.943118	0.0360979	0.540816	0.571429	0.632653												BeatAML
CERCAM												0.26128	0.098257	0.694784	0.0071507	0.302732	0.107531	0.852278	0.0236581	0.702624	0.857143	0.530612												BeatAML
CKM												0.434562	0.199715	0.945566	0.0356349	0.417789	0.179368	0.973129	0.0430624	0.628644	0.607143	0.734694												BeatAML
CLCN7												0.409353	0.186987	0.896157	0.0254686	0.339827	0.146251	0.789617	0.0121049	0.543003	0.642857	0.632653												BeatAML
CMTM3												0.305355	0.13962	0.667826	0.00296704	0.20752	0.0842439	0.511189	0.000628953	0.596939	0.571429	0.714286												BeatAML
COPG2												0.315062	0.14153	0.701365	0.00467305	0.343954	0.139361	0.848903	0.0205941	0.63484	0.607143	0.693878												BeatAML
COX14												0.446962	0.200933	0.994242	0.0483679	0.395705	0.16277	0.961988	0.0408088	0.598397	0.642857	0.530612												BeatAML
CRYZL1												0.339605	0.136915	0.842357	0.0198011	0.301359	0.110657	0.820714	0.0189512	0.607872	0.785714	0.510204												BeatAML
CTB.33G10.1												0.413183	0.193136	0.883937	0.0227316	0.457839	0.210399	0.996281	0.0489123	0.655977	0.571429	0.77551												BeatAML
CTC.484M2.1												0.397786	0.180074	0.878715	0.022625	0.41089	0.17385	0.971129	0.042691	0.616618	0.607143	0.632653												BeatAML
CTC.534B23.1												0.390004	0.173431	0.877024	0.0227663	0.417017	0.177606	0.979147	0.0446057	0.65379	0.642857	0.673469												BeatAML
CTD.2006C1.2												0.325797	0.135149	0.785379	0.012486	0.329561	0.135307	0.802694	0.0145313	0.561224	0.714286	0.510204												BeatAML
CTD.2192J16.20												0.32977	0.139155	0.781487	0.0117338	0.361623	0.140955	0.927752	0.0343476	0.630466	0.75	0.591837												BeatAML
DAP3												0.316163	0.131158	0.762128	0.0103155	0.35313	0.135162	0.922601	0.033639	0.631924	0.714286	0.510204												BeatAML
DHRSX												0.406971	0.185364	0.893513	0.0250533	0.361618	0.153812	0.850175	0.0196951	0.618805	0.642857	0.673469												BeatAML
DLX1												0.352124	0.15917	0.778987	0.00998115	0.385898	0.16571	0.898663	0.0272655	0.564869	0.535714	0.673469												BeatAML
DMXL1												0.390554	0.182024	0.83798	0.0157886	0.22991	0.0821392	0.643522	0.00512063	0.626822	0.571429	0.755102												BeatAML
DPCD												0.379874	0.172914	0.834542	0.0159355	0.388123	0.17205	0.875559	0.0226001	0.631924	0.571429	0.673469												BeatAML
DPH5												0.260686	0.097667	0.695807	0.00727426	0.340036	0.123794	0.934008	0.0364037	0.633382	0.785714	0.510204												BeatAML
DPRXP4												0.403761	0.183956	0.886206	0.0237496	0.322511	0.142736	0.72871	0.00650992	0.599125	0.642857	0.734694												BeatAML
DUSP22												0.430309	0.198825	0.931302	0.0323033	0.349372	0.154393	0.790584	0.0116049	0.597668	0.607143	0.673469												BeatAML
EEF1A1												0.261538	0.11763	0.5815	0.00100257	0.253692	0.105014	0.612867	0.00230428	0.627551	0.535714	0.77551												BeatAML
EEF1A1P7												0.370935	0.17278	0.796348	0.0109545	0.376724	0.166703	0.851344	0.0189326	0.592566	0.535714	0.714286												BeatAML
EEF1B2P1												0.414533	0.191835	0.895755	0.0250911	0.409176	0.182175	0.919036	0.0304285	0.674198	0.642857	0.693878												BeatAML
EEF2												0.342192	0.143118	0.818172	0.0159007	0.377689	0.151496	0.9416	0.0367013	0.624636	0.785714	0.571429												BeatAML
EFR3B												0.334188	0.140863	0.792837	0.0128965	0.336777	0.133126	0.851963	0.0215452	0.68258	0.75	0.612245												BeatAML
EIF2S3												0.271866	0.12104	0.610635	0.00160668	0.279736	0.116047	0.674314	0.00454294	0.600583	0.571429	0.693878												BeatAML
EIF3G												0.461036	0.215263	0.987417	0.0463106	0.444324	0.199305	0.990562	0.047351	0.588192	0.607143	0.673469												BeatAML
EIF3H												0.261834	0.12061	0.568422	0.000703304	0.304679	0.135771	0.683721	0.00395293	0.658892	0.642857	0.755102												BeatAML
EIF4A2												0.278363	0.121837	0.635978	0.00241669	0.355918	0.147847	0.856815	0.021182	0.61516	0.535714	0.693878												BeatAML
EIF4B												0.28244	0.122943	0.648859	0.00288983	0.34609	0.146404	0.818135	0.0156382	0.633382	0.571429	0.612245												BeatAML
EIF4BP3												0.268909	0.115898	0.623927	0.00222478	0.287648	0.119445	0.692715	0.00545764	0.693149	0.678571	0.673469												BeatAML
EIF4BP6												0.214118	0.0928395	0.493828	0.000300563	0.127576	0.0479052	0.339747	3.78607e-05	0.696793	0.714286	0.673469												BeatAML
EIF4BP7												0.193132	0.0846219	0.440782	9.39392e-05	0.15699	0.0627331	0.392866	7.61374e-05	0.697522	0.607143	0.734694												BeatAML
EIF4BP8												0.374276	0.174344	0.803484	0.0116923	0.405839	0.175813	0.936819	0.0346112	0.709184	0.607143	0.755102												BeatAML
ELF2												0.399462	0.17314	0.921624	0.0314518	0.391838	0.160949	0.95395	0.0390355	0.516035	0.571429	0.571429												BeatAML
ELF4												0.37619	0.173525	0.815554	0.0132711	0.150838	0.0544838	0.417596	0.00027188	0.572886	0.607143	0.653061												BeatAML
ENGASE												0.336326	0.155328	0.728233	0.00570022	0.274283	0.120046	0.626686	0.00215186	0.672741	0.607143	0.734694												BeatAML
EPHB6												0.276719	0.118966	0.643658	0.00285523	0.218297	0.0848261	0.56178	0.00160155	0.648688	0.678571	0.653061												BeatAML
ESYT1												0.40367	0.176469	0.923386	0.0316529	0.237171	0.0882281	0.637554	0.00434293	0.596939	0.714286	0.55102												BeatAML
ETFB												0.415738	0.184591	0.936327	0.0341088	0.430916	0.188586	0.984639	0.04586	0.508746	0.535714	0.571429												BeatAML
EXT2												0.377122	0.159177	0.893481	0.0266989	0.321037	0.116815	0.882289	0.0276117	0.644315	0.75	0.530612												BeatAML
FABP3												0.320254	0.132811	0.77225	0.0112299	0.378752	0.148446	0.966364	0.0421985	0.578717	0.714286	0.55102												BeatAML
FAM101A												0.379249	0.174374	0.824833	0.0144557	0.319221	0.137421	0.741533	0.00792256	0.600948	0.535714	0.755102												BeatAML
FAM103A1												0.265494	0.114124	0.617636	0.00208018	0.319528	0.134422	0.759535	0.00980688	0.605685	0.678571	0.632653												BeatAML
FAM149B1P1												0.304641	0.122876	0.755281	0.0102931	0.202291	0.0697688	0.58653	0.00325797	0.626822	0.785714	0.571429												BeatAML
FAM173A												0.232775	0.0934752	0.579663	0.00173978	0.131752	0.0446682	0.388613	0.000240087	0.636297	0.785714	0.591837												BeatAML
FAM3C												0.447288	0.205061	0.975645	0.0431838	0.393873	0.175049	0.886247	0.0243336	0.553936	0.571429	0.653061												BeatAML
FAM78A												0.40728	0.177589	0.934051	0.0339165	0.414692	0.175045	0.982432	0.0454743	0.5707	0.714286	0.55102												BeatAML
FARS2												0.332073	0.152148	0.72477	0.00563481	0.35853	0.143512	0.895701	0.0281097	0.640671	0.571429	0.755102												BeatAML
FOXO6												0.226261	0.0956211	0.535382	0.00072038	0.274836	0.104191	0.724961	0.00905698	0.638484	0.535714	0.795918												BeatAML
GAS6.AS1												0.337713	0.144459	0.789497	0.0122284	0.300563	0.125179	0.72167	0.00714842	0.572157	0.678571	0.510204												BeatAML
GEMIN7												0.415424	0.185679	0.929433	0.0325105	0.353783	0.143059	0.8749	0.0244957	0.598397	0.678571	0.571429												BeatAML
GNB2L1												0.3595	0.165535	0.780741	0.00972412	0.414885	0.184131	0.934821	0.0337891	0.601312	0.642857	0.673469												BeatAML
GOLGA8R												0.433655	0.198065	0.94947	0.0366495	0.353586	0.151519	0.825131	0.0161933	0.596939	0.642857	0.632653												BeatAML
GPT2												0.278319	0.105228	0.736132	0.00995809	0.35796	0.128573	0.996594	0.0492415	0.647959	0.821429	0.530612												BeatAML
GRHPR												0.375812	0.175202	0.806124	0.011955	0.345931	0.151666	0.789028	0.0116293	0.654519	0.571429	0.693878												BeatAML
HARS												0.300027	0.137758	0.65344	0.00243431	0.394547	0.171193	0.909311	0.0290264	0.638484	0.535714	0.795918												BeatAML
HCST												0.36346	0.165789	0.796813	0.0115008	0.225404	0.0791157	0.642188	0.00528663	0.615889	0.642857	0.673469												BeatAML
HDAC3												0.341064	0.155138	0.749815	0.00744311	0.303759	0.131575	0.701271	0.00525028	0.587464	0.571429	0.612245												BeatAML
HERC2P10												0.349913	0.160956	0.760701	0.00804216	0.310716	0.136404	0.70778	0.00538915	0.539359	0.535714	0.693878												BeatAML
HHIP.AS1												0.429174	0.195575	0.941786	0.0348981	0.424712	0.180505	0.999308	0.049815	0.591108	0.678571	0.571429												BeatAML
HIC1												0.321227	0.144775	0.712738	0.00522579	0.363245	0.164825	0.800525	0.0120113	0.568513	0.571429	0.693878												BeatAML
HMGA1P4												0.255933	0.0881128	0.743383	0.0122437	0.22015	0.0677226	0.715655	0.0118634	0.657434	0.821429	0.55102												BeatAML
[truncated: 198 more rows]

## Sheet: Table S3 - TCGA data
Level		Total	Low	High	p
n		69	37	32
Sex, n (%)	Female	30 (43.5)	15 (40.5)	15 (46.9)	0.633
[truncated: 47 more rows]

## Sheet: Table S4 - BeatAML
Level		Total	Low	High	p
[truncated: 41 more rows]

[truncated: 4 more sheets: Table S5 - HOVON, Table S6 - Positivey regulated, Table S7 - Negatively regulated, Table S8]
